# Supplementary material for: Prediction of motif-mediated viral mimicry through the integration of host–pathogen interactions
Source: Arch Microbiol. 2024 Feb 9;206(3):94. doi: 10.1007/s00203-024-03832-9 (PMC10858152; doi:10.1007/s00203-024-03832-9)
Supplement: Supplementary file 1 — (XLSX 95 KB) [file 203_2024_3832_MOESM1_ESM.xlsx]

## Sheet: ELMcDomain
Table 2. DMIs prediction with predicted SLiMs using ELMcDomain stringency.
vUniprotID	vProtein	vGene	Virus	Motif	Domain	hUniprotID	hProtein	hGene
F5HF68	VIRF-1	vIRF-1	Human herpesvirus 8 type P (isolate GK18) (HHV-8) (Kaposi's sarcoma-associated herpesvirus)	LIG_IRF3_LxIS_1	PF10401	Q14653	Interferon regulatory factor 3 (IRF-3)	IRF3
P33469	Nucleoprotein (Nucleocapsid protein) (NC) (Protein N)	N 7a	Human coronavirus OC43 (HCoV-OC43)	DOC_MAPK_gen_1	PF00069	Q14680	Maternal embryonic leucine zipper kinase (hMELK) (EC 2.7.11.1) (Protein kinase Eg3) (pEg3 kinase) (Protein kinase PK38) (hPK38) (Tyrosine-protein kinase MELK) (EC 2.7.10.2)	MELK
P59595	Nucleoprotein (Nucleocapsid protein) (NC) (Protein N)	N 9a	Severe acute respiratory syndrome coronavirus (SARS-CoV)	DOC_MAPK_MEF2A_6	PF00069	Q14680	Maternal embryonic leucine zipper kinase (hMELK) (EC 2.7.11.1) (Protein kinase Eg3) (pEg3 kinase) (Protein kinase PK38) (hPK38) (Tyrosine-protein kinase MELK) (EC 2.7.10.2)	MELK
Q6Q1R8	Nucleoprotein (Nucleocapsid protein) (NC) (Protein N)	N 6	Human coronavirus NL63 (HCoV-NL63)	DOC_MAPK_gen_1	PF00069	Q14680	Maternal embryonic leucine zipper kinase (hMELK) (EC 2.7.11.1) (Protein kinase Eg3) (pEg3 kinase) (Protein kinase PK38) (hPK38) (Tyrosine-protein kinase MELK) (EC 2.7.10.2)	MELK
K9N4V7	Nucleoprotein (Nucleocapsid protein) (NC) (Protein N)	N 6	Middle East respiratory syndrome-related coronavirus (isolate United Kingdom/H123990006/2012) (MERS-CoV) (Betacoronavirus England 1)	DOC_MAPK_gen_1	PF00069	Q14680	Maternal embryonic leucine zipper kinase (hMELK) (EC 2.7.11.1) (Protein kinase Eg3) (pEg3 kinase) (Protein kinase PK38) (hPK38) (Tyrosine-protein kinase MELK) (EC 2.7.10.2)	MELK
P17387	Protein E7	E7	Human papillomavirus 31	DOC_MAPK_gen_1	PF00069	Q14680	Maternal embryonic leucine zipper kinase (hMELK) (EC 2.7.11.1) (Protein kinase Eg3) (pEg3 kinase) (Protein kinase PK38) (hPK38) (Tyrosine-protein kinase MELK) (EC 2.7.10.2)	MELK
P0DTC9	Nucleoprotein (N) (Nucleocapsid protein) (NC) (Protein N)	N	Severe acute respiratory syndrome coronavirus 2 (2019-nCoV) (SARS-CoV-2)	DOC_MAPK_gen_1	PF00069	Q14680	Maternal embryonic leucine zipper kinase (hMELK) (EC 2.7.11.1) (Protein kinase Eg3) (pEg3 kinase) (Protein kinase PK38) (hPK38) (Tyrosine-protein kinase MELK) (EC 2.7.10.2)	MELK
Q5MQC6	Nucleoprotein (Nucleocapsid protein) (NC) (Protein N)	N 7a	Human coronavirus HKU1 (isolate N1) (HCoV-HKU1)	DOC_MAPK_gen_1	PF00069	Q14680	Maternal embryonic leucine zipper kinase (hMELK) (EC 2.7.11.1) (Protein kinase Eg3) (pEg3 kinase) (Protein kinase PK38) (hPK38) (Tyrosine-protein kinase MELK) (EC 2.7.10.2)	MELK
P59595	Nucleoprotein (Nucleocapsid protein) (NC) (Protein N)	N 9a	Severe acute respiratory syndrome coronavirus (SARS-CoV)	DOC_MAPK_gen_1	PF00069	Q14680	Maternal embryonic leucine zipper kinase (hMELK) (EC 2.7.11.1) (Protein kinase Eg3) (pEg3 kinase) (Protein kinase PK38) (hPK38) (Tyrosine-protein kinase MELK) (EC 2.7.10.2)	MELK
K9N4V7	Nucleoprotein (Nucleocapsid protein) (NC) (Protein N)	N 6	Middle East respiratory syndrome-related coronavirus (isolate United Kingdom/H123990006/2012) (MERS-CoV) (Betacoronavirus England 1)	LIG_OCRL_FandH_1	PF00620	Q14CB8	Rho GTPase-activating protein 19 (Rho-type GTPase-activating protein 19)	ARHGAP19
Q9WMX2	Genome polyprotein [Cleaved into: Core protein precursor (Capsid protein C) (p23); Mature core protein (p21); Envelope glycoprotein E1 (gp32) (gp35); Envelope glycoprotein E2 (NS1) (gp68) (gp70); Viroporin p7; Protease NS2 (p23) (EC 3.4.22.-); Serine protease/helicase NS3 (EC 3.4.21.98) (EC 3.6.1.15) (EC 3.6.4.13) (Hepacivirin) (NS3 helicase) (NS3 protease) (NS3P) (Viroporin p70); Non-structural …		Hepatitis C virus genotype 1b (isolate Con1) (HCV)	LIG_SH3_2	PF14604	Q15052	Rho guanine nucleotide exchange factor 6 (Alpha-Pix) (COOL-2) (PAK-interacting exchange factor alpha) (Rac/Cdc42 guanine nucleotide exchange factor 6)	ARHGEF6
P0DTC9	Nucleoprotein (N) (Nucleocapsid protein) (NC) (Protein N)	N	Severe acute respiratory syndrome coronavirus 2 (2019-nCoV) (SARS-CoV-2)	DOC_MAPK_gen_1	PF00069	Q15208	Serine/threonine-protein kinase 38 (EC 2.7.11.1) (NDR1 protein kinase) (Nuclear Dbf2-related kinase 1)	STK38
P15659	Polymerase acidic protein (EC 3.1.-.-) (RNA-directed RNA polymerase subunit P2)	PA	Influenza A virus (strain A/Wilson-Smith/1933 H1N1) (Influenza A virus (strain A/WS/1933 H1N1))	DOC_MAPK_gen_1	PF00069	Q15208	Serine/threonine-protein kinase 38 (EC 2.7.11.1) (NDR1 protein kinase) (Nuclear Dbf2-related kinase 1)	STK38
P03427	Polymerase basic protein 2 (RNA-directed RNA polymerase subunit P3)	PB2	Influenza A virus (strain A/Wilson-Smith/1933 H1N1) (Influenza A virus (strain A/WS/1933 H1N1))	DOC_MAPK_gen_1	PF00069	Q15208	Serine/threonine-protein kinase 38 (EC 2.7.11.1) (NDR1 protein kinase) (Nuclear Dbf2-related kinase 1)	STK38
P03427	Polymerase basic protein 2 (RNA-directed RNA polymerase subunit P3)	PB2	Influenza A virus (strain A/Wilson-Smith/1933 H1N1) (Influenza A virus (strain A/WS/1933 H1N1))	DOC_AGCK_PIF_1	PF00069	Q15208	Serine/threonine-protein kinase 38 (EC 2.7.11.1) (NDR1 protein kinase) (Nuclear Dbf2-related kinase 1)	STK38
P03454	Hemagglutinin [Cleaved into: Hemagglutinin HA1 chain; Hemagglutinin HA2 chain]	HA	Influenza A virus (strain A/Wilson-Smith/1933 H1N1) (Influenza A virus (strain A/WS/1933 H1N1))	DOC_MAPK_gen_1	PF00069	Q15208	Serine/threonine-protein kinase 38 (EC 2.7.11.1) (NDR1 protein kinase) (Nuclear Dbf2-related kinase 1)	STK38
P03427	Polymerase basic protein 2 (RNA-directed RNA polymerase subunit P3)	PB2	Influenza A virus (strain A/Wilson-Smith/1933 H1N1) (Influenza A virus (strain A/WS/1933 H1N1))	DOC_MAPK_MEF2A_6	PF00069	Q15208	Serine/threonine-protein kinase 38 (EC 2.7.11.1) (NDR1 protein kinase) (Nuclear Dbf2-related kinase 1)	STK38
P03430	RNA-directed RNA polymerase catalytic subunit (EC 2.7.7.48) (Polymerase basic protein 1) (PB1) (RNA-directed RNA polymerase subunit P1)	PB1	Influenza A virus (strain A/Wilson-Smith/1933 H1N1) (Influenza A virus (strain A/WS/1933 H1N1))	DOC_MAPK_gen_1	PF00069	Q15208	Serine/threonine-protein kinase 38 (EC 2.7.11.1) (NDR1 protein kinase) (Nuclear Dbf2-related kinase 1)	STK38
P15682	Nucleoprotein (Nucleocapsid protein) (Protein N)	NP	Influenza A virus (strain A/Wilson-Smith/1933 H1N1) (Influenza A virus (strain A/WS/1933 H1N1))	DOC_MAPK_gen_1	PF00069	Q15208	Serine/threonine-protein kinase 38 (EC 2.7.11.1) (NDR1 protein kinase) (Nuclear Dbf2-related kinase 1)	STK38
P03129	Protein E7	E7	Human papillomavirus type 16	DOC_MAPK_gen_1	PF00069	Q15208	Serine/threonine-protein kinase 38 (EC 2.7.11.1) (NDR1 protein kinase) (Nuclear Dbf2-related kinase 1)	STK38
P04620	Protein Rev (ART/TRS) (Anti-repression transactivator) (Regulator of expression of viral proteins)	rev	Human immunodeficiency virus type 1 group M subtype B (isolate BRU/LAI) (HIV-1)	LIG_ULM_U2AF65_1	PF00076	Q15233	Non-POU domain-containing octamer-binding protein (NonO protein) (54 kDa nuclear RNA- and DNA-binding protein) (p54(nrb)) (p54nrb) (55 kDa nuclear protein) (NMT55) (DNA-binding p52/p100 complex, 52 kDa subunit)	NONO
P17383	Regulatory protein E2	E2	Human papillomavirus 31	TRG_ER_diArg_1	PF00400	Q15269	Periodic tryptophan protein 2 homolog	PWP2
K9N7C7	Replicase polyprotein 1ab (pp1ab) (ORF1ab polyprotein) [Cleaved into: Host translation inhibitor nsp1 (nsp1) (Leader protein); Non-structural protein 2 (nsp2) (p65 homolog); Papain-like proteinase nsp3 (PL-PRO) (EC 3.4.19.12) (EC 3.4.22.-) (Non-structural protein 3) (nsp3); Non-structural protein 4 (nsp4); 3C-like proteinase nsp5 (3CL-PRO) (3CLp) (EC 3.4.22.-) (nsp5); Non-structural protein 6 (ns…	rep 1a-1b	Middle East respiratory syndrome-related coronavirus (isolate United Kingdom/H123990006/2012) (MERS-CoV) (Betacoronavirus England 1)	DEG_COP1_1	PF00400	Q15269	Periodic tryptophan protein 2 homolog	PWP2
P0DTD1	Replicase polyprotein 1ab (pp1ab) (ORF1ab polyprotein) [Cleaved into: Host translation inhibitor nsp1 (Leader protein) (Non-structural protein 1) (nsp1); Non-structural protein 2 (nsp2) (p65 homolog); Papain-like protease nsp3 (EC 3.4.19.12) (EC 3.4.22.-) (Non-structural protein 3) (nsp3) (PL2-PRO) (Papain-like proteinase) (PL-PRO); Non-structural protein 4 (nsp4); 3C-like proteinase nsp5 (3CL-PR…	rep 1a-1b	Severe acute respiratory syndrome coronavirus 2 (2019-nCoV) (SARS-CoV-2)	LIG_APCC_ABBA_1	PF00400	Q15269	Periodic tryptophan protein 2 homolog	PWP2
K9N7C7	Replicase polyprotein 1ab (pp1ab) (ORF1ab polyprotein) [Cleaved into: Host translation inhibitor nsp1 (nsp1) (Leader protein); Non-structural protein 2 (nsp2) (p65 homolog); Papain-like proteinase nsp3 (PL-PRO) (EC 3.4.19.12) (EC 3.4.22.-) (Non-structural protein 3) (nsp3); Non-structural protein 4 (nsp4); 3C-like proteinase nsp5 (3CL-PRO) (3CLp) (EC 3.4.22.-) (nsp5); Non-structural protein 6 (ns…	rep 1a-1b	Middle East respiratory syndrome-related coronavirus (isolate United Kingdom/H123990006/2012) (MERS-CoV) (Betacoronavirus England 1)	LIG_APCC_ABBA_1	PF00400	Q15269	Periodic tryptophan protein 2 homolog	PWP2
P03315	Structural polyprotein (p130) [Cleaved into: Capsid protein (EC 3.4.21.90) (Coat protein) (C); Precursor of protein E3/E2 (p62) (pE2); Assembly protein E3; Spike glycoprotein E2 (E2 envelope glycoprotein); 6K protein; Spike glycoprotein E1 (E1 envelope glycoprotein)]		Semliki forest virus (SFV)	LIG_EH1_1	PF00400	Q15269	Periodic tryptophan protein 2 homolog	PWP2
P03315	Structural polyprotein (p130) [Cleaved into: Capsid protein (EC 3.4.21.90) (Coat protein) (C); Precursor of protein E3/E2 (p62) (pE2); Assembly protein E3; Spike glycoprotein E2 (E2 envelope glycoprotein); 6K protein; Spike glycoprotein E1 (E1 envelope glycoprotein)]		Semliki forest virus (SFV)	TRG_ER_diArg_1	PF00400	Q15269	Periodic tryptophan protein 2 homolog	PWP2
K9N7C7	Replicase polyprotein 1ab (pp1ab) (ORF1ab polyprotein) [Cleaved into: Host translation inhibitor nsp1 (nsp1) (Leader protein); Non-structural protein 2 (nsp2) (p65 homolog); Papain-like proteinase nsp3 (PL-PRO) (EC 3.4.19.12) (EC 3.4.22.-) (Non-structural protein 3) (nsp3); Non-structural protein 4 (nsp4); 3C-like proteinase nsp5 (3CL-PRO) (3CLp) (EC 3.4.22.-) (nsp5); Non-structural protein 6 (ns…	rep 1a-1b	Middle East respiratory syndrome-related coronavirus (isolate United Kingdom/H123990006/2012) (MERS-CoV) (Betacoronavirus England 1)	DEG_SCF_TRCP1_1	PF00400	Q15269	Periodic tryptophan protein 2 homolog	PWP2
K9N7C7	Replicase polyprotein 1ab (pp1ab) (ORF1ab polyprotein) [Cleaved into: Host translation inhibitor nsp1 (nsp1) (Leader protein); Non-structural protein 2 (nsp2) (p65 homolog); Papain-like proteinase nsp3 (PL-PRO) (EC 3.4.19.12) (EC 3.4.22.-) (Non-structural protein 3) (nsp3); Non-structural protein 4 (nsp4); 3C-like proteinase nsp5 (3CL-PRO) (3CLp) (EC 3.4.22.-) (nsp5); Non-structural protein 6 (ns…	rep 1a-1b	Middle East respiratory syndrome-related coronavirus (isolate United Kingdom/H123990006/2012) (MERS-CoV) (Betacoronavirus England 1)	TRG_ER_diArg_1	PF00400	Q15269	Periodic tryptophan protein 2 homolog	PWP2
P0DTD1	Replicase polyprotein 1ab (pp1ab) (ORF1ab polyprotein) [Cleaved into: Host translation inhibitor nsp1 (Leader protein) (Non-structural protein 1) (nsp1); Non-structural protein 2 (nsp2) (p65 homolog); Papain-like protease nsp3 (EC 3.4.19.12) (EC 3.4.22.-) (Non-structural protein 3) (nsp3) (PL2-PRO) (Papain-like proteinase) (PL-PRO); Non-structural protein 4 (nsp4); 3C-like proteinase nsp5 (3CL-PR…	rep 1a-1b	Severe acute respiratory syndrome coronavirus 2 (2019-nCoV) (SARS-CoV-2)	DEG_APCC_KENBOX_2	PF00400	Q15269	Periodic tryptophan protein 2 homolog	PWP2
K9N7C7	Replicase polyprotein 1ab (pp1ab) (ORF1ab polyprotein) [Cleaved into: Host translation inhibitor nsp1 (nsp1) (Leader protein); Non-structural protein 2 (nsp2) (p65 homolog); Papain-like proteinase nsp3 (PL-PRO) (EC 3.4.19.12) (EC 3.4.22.-) (Non-structural protein 3) (nsp3); Non-structural protein 4 (nsp4); 3C-like proteinase nsp5 (3CL-PRO) (3CLp) (EC 3.4.22.-) (nsp5); Non-structural protein 6 (ns…	rep 1a-1b	Middle East respiratory syndrome-related coronavirus (isolate United Kingdom/H123990006/2012) (MERS-CoV) (Betacoronavirus England 1)	LIG_EH1_1	PF00400	Q15269	Periodic tryptophan protein 2 homolog	PWP2
P0DTD1	Replicase polyprotein 1ab (pp1ab) (ORF1ab polyprotein) [Cleaved into: Host translation inhibitor nsp1 (Leader protein) (Non-structural protein 1) (nsp1); Non-structural protein 2 (nsp2) (p65 homolog); Papain-like protease nsp3 (EC 3.4.19.12) (EC 3.4.22.-) (Non-structural protein 3) (nsp3) (PL2-PRO) (Papain-like proteinase) (PL-PRO); Non-structural protein 4 (nsp4); 3C-like proteinase nsp5 (3CL-PR…	rep 1a-1b	Severe acute respiratory syndrome coronavirus 2 (2019-nCoV) (SARS-CoV-2)	LIG_EH1_1	PF00400	Q15269	Periodic tryptophan protein 2 homolog	PWP2
P03315	Structural polyprotein (p130) [Cleaved into: Capsid protein (EC 3.4.21.90) (Coat protein) (C); Precursor of protein E3/E2 (p62) (pE2); Assembly protein E3; Spike glycoprotein E2 (E2 envelope glycoprotein); 6K protein; Spike glycoprotein E1 (E1 envelope glycoprotein)]		Semliki forest virus (SFV)	DEG_APCC_DBOX_1	PF00400	Q15269	Periodic tryptophan protein 2 homolog	PWP2
F5HGG3	Tegument protein UL26	UL26	Human cytomegalovirus (strain Merlin) (HHV-5) (Human herpesvirus 5)	DOC_MAPK_gen_1	PF00069	Q15349	Ribosomal protein S6 kinase alpha-2 (S6K-alpha-2) (EC 2.7.11.1) (90 kDa ribosomal protein S6 kinase 2) (p90-RSK 2) (p90RSK2) (MAP kinase-activated protein kinase 1c) (MAPK-activated protein kinase 1c) (MAPKAP kinase 1c) (MAPKAPK-1c) (Ribosomal S6 kinase 3) (RSK-3) (pp90RSK3)	RPS6KA2
F5HGG3	Tegument protein UL26	UL26	Human cytomegalovirus (strain Merlin) (HHV-5) (Human herpesvirus 5)	DOC_MAPK_gen_1	PF00069	Q15418	Ribosomal protein S6 kinase alpha-1 (S6K-alpha-1) (EC 2.7.11.1) (90 kDa ribosomal protein S6 kinase 1) (p90-RSK 1) (p90RSK1) (p90S6K) (MAP kinase-activated protein kinase 1a) (MAPK-activated protein kinase 1a) (MAPKAP kinase 1a) (MAPKAPK-1a) (Ribosomal S6 kinase 1) (RSK-1)	RPS6KA1
P0C6X6	Replicase polyprotein 1ab (pp1ab) (ORF1ab polyprotein) [Cleaved into: Host translation inhibitor nsp1 (nsp1) (p28); Non-structural protein 2 (nsp2) (p65); Papain-like proteinase nsp3 (PL-PRO) (EC 3.4.19.12) (EC 3.4.22.-) (Non-structural protein 3) (nsp3) (p210); Non-structural protein 4 (nsp4) (Peptide HD2) (p44); 3C-like proteinase nsp5 (3CL-PRO) (3CLp) (EC 3.4.22.-) (M-PRO) (nsp5) (p27); Non-st…	rep 1a-1b	Human coronavirus OC43 (HCoV-OC43)	DOC_MAPK_gen_1	PF00069	Q15418	Ribosomal protein S6 kinase alpha-1 (S6K-alpha-1) (EC 2.7.11.1) (90 kDa ribosomal protein S6 kinase 1) (p90-RSK 1) (p90RSK1) (p90S6K) (MAP kinase-activated protein kinase 1a) (MAPK-activated protein kinase 1a) (MAPKAP kinase 1a) (MAPKAPK-1a) (Ribosomal S6 kinase 1) (RSK-1)	RPS6KA1
P0C6X5	Replicase polyprotein 1ab (pp1ab) (ORF1ab polyprotein) [Cleaved into: Non-structural protein 1 (nsp1) (p9); Non-structural protein 2 (nsp2) (p87); Non-structural protein 3 (nsp3) (EC 3.4.19.12) (EC 3.4.22.-) (PL1-PRO/PL2-PRO) (PLP1/PLP2) (Papain-like proteinases 1/2) (p195); Non-structural protein 4 (nsp4) (Peptide HD2); 3C-like proteinase (3CL-PRO) (3CLp) (EC 3.4.22.-) (M-PRO) (nsp5) (p34); Non-…	rep 1a-1b	Human coronavirus NL63 (HCoV-NL63)	DOC_MAPK_gen_1	PF00069	Q15418	Ribosomal protein S6 kinase alpha-1 (S6K-alpha-1) (EC 2.7.11.1) (90 kDa ribosomal protein S6 kinase 1) (p90-RSK 1) (p90RSK1) (p90S6K) (MAP kinase-activated protein kinase 1a) (MAPK-activated protein kinase 1a) (MAPKAP kinase 1a) (MAPKAPK-1a) (Ribosomal S6 kinase 1) (RSK-1)	RPS6KA1
P0C6X1	Replicase polyprotein 1ab (pp1ab) (ORF1ab polyprotein) [Cleaved into: Non-structural protein 1 (nsp1) (p9); Non-structural protein 2 (nsp2) (p87); Non-structural protein 3 (nsp3) (EC 3.4.19.12) (EC 3.4.22.-) (PL1-PRO/PL2-PRO) (PLP1/PLP2) (Papain-like proteinases 1/2) (p195); Non-structural protein 4 (nsp4) (Peptide HD2); 3C-like proteinase (3CL-PRO) (3CLp) (EC 3.4.22.-) (M-PRO) (nsp5) (p34); Non-…	rep 1a-1b	Human coronavirus 229E (HCoV-229E)	DOC_MAPK_gen_1	PF00069	Q15418	Ribosomal protein S6 kinase alpha-1 (S6K-alpha-1) (EC 2.7.11.1) (90 kDa ribosomal protein S6 kinase 1) (p90-RSK 1) (p90RSK1) (p90S6K) (MAP kinase-activated protein kinase 1a) (MAPK-activated protein kinase 1a) (MAPKAP kinase 1a) (MAPKAPK-1a) (Ribosomal S6 kinase 1) (RSK-1)	RPS6KA1
P0DTD1	Replicase polyprotein 1ab (pp1ab) (ORF1ab polyprotein) [Cleaved into: Host translation inhibitor nsp1 (Leader protein) (Non-structural protein 1) (nsp1); Non-structural protein 2 (nsp2) (p65 homolog); Papain-like protease nsp3 (EC 3.4.19.12) (EC 3.4.22.-) (Non-structural protein 3) (nsp3) (PL2-PRO) (Papain-like proteinase) (PL-PRO); Non-structural protein 4 (nsp4); 3C-like proteinase nsp5 (3CL-PR…	rep 1a-1b	Severe acute respiratory syndrome coronavirus 2 (2019-nCoV) (SARS-CoV-2)	DOC_MAPK_gen_1	PF00069	Q15418	Ribosomal protein S6 kinase alpha-1 (S6K-alpha-1) (EC 2.7.11.1) (90 kDa ribosomal protein S6 kinase 1) (p90-RSK 1) (p90RSK1) (p90S6K) (MAP kinase-activated protein kinase 1a) (MAPK-activated protein kinase 1a) (MAPKAP kinase 1a) (MAPKAPK-1a) (Ribosomal S6 kinase 1) (RSK-1)	RPS6KA1
P04620	Protein Rev (ART/TRS) (Anti-repression transactivator) (Regulator of expression of viral proteins)	rev	Human immunodeficiency virus type 1 group M subtype B (isolate BRU/LAI) (HIV-1)	LIG_ULM_U2AF65_1	PF00076	Q15424	Scaffold attachment factor B1 (SAF-B) (SAF-B1) (HSP27 estrogen response element-TATA box-binding protein) (HSP27 ERE-TATA-binding protein)	SAFB
Q1HVF7	Epstein-Barr nuclear antigen 1 (EBNA-1) (EBV nuclear antigen 1) (EC 3.1.21.-)	EBNA1 BKRF1	Epstein-Barr virus (strain AG876) (HHV-4) (Human herpesvirus 4)	LIG_TRFH_1	PF08558	Q15554	Telomeric repeat-binding factor 2 (TTAGGG repeat-binding factor 2) (Telomeric DNA-binding protein)	TERF2
Q69140	Epstein-Barr nuclear antigen 6 (EBNA-6) (EBV nuclear antigen 6) (Epstein-Barr nuclear antigen 3C) (EBNA-3C) (EBV nuclear antigen 3C) (Epstein-Barr nuclear antigen 4B) (EBNA-4B) (EBV nuclear antigen 4B)	EBNA6 BERF3-BERF4	Epstein-Barr virus (strain AG876) (HHV-4) (Human herpesvirus 4)	LIG_TRFH_1	PF08558	Q15554	Telomeric repeat-binding factor 2 (TTAGGG repeat-binding factor 2) (Telomeric DNA-binding protein)	TERF2
P03126	Protein E6	E6	Human papillomavirus type 16	LIG_PDZ_Class_1	PF00595	Q15700	Disks large homolog 2 (Channel-associated protein of synapse-110) (Chapsyn-110) (Postsynaptic density protein PSD-93)	DLG2
P06463	Protein E6	E6	Human papillomavirus type 18	LIG_PDZ_Class_1	PF00595	Q15700	Disks large homolog 2 (Channel-associated protein of synapse-110) (Chapsyn-110) (Postsynaptic density protein PSD-93)	DLG2
P0DTD1	Replicase polyprotein 1ab (pp1ab) (ORF1ab polyprotein) [Cleaved into: Host translation inhibitor nsp1 (Leader protein) (Non-structural protein 1) (nsp1); Non-structural protein 2 (nsp2) (p65 homolog); Papain-like protease nsp3 (EC 3.4.19.12) (EC 3.4.22.-) (Non-structural protein 3) (nsp3) (PL2-PRO) (Papain-like proteinase) (PL-PRO); Non-structural protein 4 (nsp4); 3C-like proteinase nsp5 (3CL-PR…	rep 1a-1b	Severe acute respiratory syndrome coronavirus 2 (2019-nCoV) (SARS-CoV-2)	DEG_APCC_KENBOX_2	PF00400	Q15751	Probable E3 ubiquitin-protein ligase HERC1 (EC 2.3.2.26) (HECT domain and RCC1-like domain-containing protein 1) (HECT-type E3 ubiquitin transferase HERC1) (p532) (p619)	HERC1
P0C6X7	Replicase polyprotein 1ab (pp1ab) (ORF1ab polyprotein) [Cleaved into: Host translation inhibitor nsp1 (Leader protein) (Non-structural protein 1) (nsp1); Non-structural protein 2 (nsp2) (p65 homolog); Papain-like protease nsp3 (PL-PRO) (EC 3.4.19.12) (EC 3.4.22.-) (Non-structural protein 3) (nsp3) (PL2-PRO); Non-structural protein 4 (nsp4); 3C-like proteinase nsp5 (3CL-PRO) (3CLp) (EC 3.4.22.69) …	rep 1a-1b	Severe acute respiratory syndrome coronavirus (SARS-CoV)	DEG_APCC_KENBOX_2	PF00400	Q15751	Probable E3 ubiquitin-protein ligase HERC1 (EC 2.3.2.26) (HECT domain and RCC1-like domain-containing protein 1) (HECT-type E3 ubiquitin transferase HERC1) (p532) (p619)	HERC1
P0DTC1	Replicase polyprotein 1a (pp1a) (ORF1a polyprotein) [Cleaved into: Host translation inhibitor nsp1 (Leader protein) (Non-structural protein 1) (nsp1); Non-structural protein 2 (nsp2) (p65 homolog); Papain-like protease nsp3 (EC 3.4.19.12) (EC 3.4.22.-) (Non-structural protein 3) (nsp3) (PL2-PRO) (Papain-like proteinase) (PL-PRO); Non-structural protein 4 (nsp4); 3C-like proteinase nsp5 (3CL-PRO) …		Severe acute respiratory syndrome coronavirus 2 (2019-nCoV) (SARS-CoV-2)	LIG_EH1_1	PF00400	Q15751	Probable E3 ubiquitin-protein ligase HERC1 (EC 2.3.2.26) (HECT domain and RCC1-like domain-containing protein 1) (HECT-type E3 ubiquitin transferase HERC1) (p532) (p619)	HERC1
P0C6X7	Replicase polyprotein 1ab (pp1ab) (ORF1ab polyprotein) [Cleaved into: Host translation inhibitor nsp1 (Leader protein) (Non-structural protein 1) (nsp1); Non-structural protein 2 (nsp2) (p65 homolog); Papain-like protease nsp3 (PL-PRO) (EC 3.4.19.12) (EC 3.4.22.-) (Non-structural protein 3) (nsp3) (PL2-PRO); Non-structural protein 4 (nsp4); 3C-like proteinase nsp5 (3CL-PRO) (3CLp) (EC 3.4.22.69) …	rep 1a-1b	Severe acute respiratory syndrome coronavirus (SARS-CoV)	LIG_APCC_ABBA_1	PF00400	Q15751	Probable E3 ubiquitin-protein ligase HERC1 (EC 2.3.2.26) (HECT domain and RCC1-like domain-containing protein 1) (HECT-type E3 ubiquitin transferase HERC1) (p532) (p619)	HERC1
P0DTD1	Replicase polyprotein 1ab (pp1ab) (ORF1ab polyprotein) [Cleaved into: Host translation inhibitor nsp1 (Leader protein) (Non-structural protein 1) (nsp1); Non-structural protein 2 (nsp2) (p65 homolog); Papain-like protease nsp3 (EC 3.4.19.12) (EC 3.4.22.-) (Non-structural protein 3) (nsp3) (PL2-PRO) (Papain-like proteinase) (PL-PRO); Non-structural protein 4 (nsp4); 3C-like proteinase nsp5 (3CL-PR…	rep 1a-1b	Severe acute respiratory syndrome coronavirus 2 (2019-nCoV) (SARS-CoV-2)	LIG_EH1_1	PF00400	Q15751	Probable E3 ubiquitin-protein ligase HERC1 (EC 2.3.2.26) (HECT domain and RCC1-like domain-containing protein 1) (HECT-type E3 ubiquitin transferase HERC1) (p532) (p619)	HERC1
P59633	ORF3b protein (Accessory protein 3b) (Non-structural protein 3b) (ns3b) (Protein X2)	3b	Severe acute respiratory syndrome coronavirus (SARS-CoV)	TRG_ER_diLys_1	PF00400	Q15751	Probable E3 ubiquitin-protein ligase HERC1 (EC 2.3.2.26) (HECT domain and RCC1-like domain-containing protein 1) (HECT-type E3 ubiquitin transferase HERC1) (p532) (p619)	HERC1
P0C6X7	Replicase polyprotein 1ab (pp1ab) (ORF1ab polyprotein) [Cleaved into: Host translation inhibitor nsp1 (Leader protein) (Non-structural protein 1) (nsp1); Non-structural protein 2 (nsp2) (p65 homolog); Papain-like protease nsp3 (PL-PRO) (EC 3.4.19.12) (EC 3.4.22.-) (Non-structural protein 3) (nsp3) (PL2-PRO); Non-structural protein 4 (nsp4); 3C-like proteinase nsp5 (3CL-PRO) (3CLp) (EC 3.4.22.69) …	rep 1a-1b	Severe acute respiratory syndrome coronavirus (SARS-CoV)	LIG_EH1_1	PF00400	Q15751	Probable E3 ubiquitin-protein ligase HERC1 (EC 2.3.2.26) (HECT domain and RCC1-like domain-containing protein 1) (HECT-type E3 ubiquitin transferase HERC1) (p532) (p619)	HERC1
P0DTC1	Replicase polyprotein 1a (pp1a) (ORF1a polyprotein) [Cleaved into: Host translation inhibitor nsp1 (Leader protein) (Non-structural protein 1) (nsp1); Non-structural protein 2 (nsp2) (p65 homolog); Papain-like protease nsp3 (EC 3.4.19.12) (EC 3.4.22.-) (Non-structural protein 3) (nsp3) (PL2-PRO) (Papain-like proteinase) (PL-PRO); Non-structural protein 4 (nsp4); 3C-like proteinase nsp5 (3CL-PRO) …		Severe acute respiratory syndrome coronavirus 2 (2019-nCoV) (SARS-CoV-2)	LIG_APCC_ABBA_1	PF00400	Q15751	Probable E3 ubiquitin-protein ligase HERC1 (EC 2.3.2.26) (HECT domain and RCC1-like domain-containing protein 1) (HECT-type E3 ubiquitin transferase HERC1) (p532) (p619)	HERC1
Q6SVX3	Uncharacterized protein US34A	US34A	Human cytomegalovirus (strain Merlin) (HHV-5) (Human herpesvirus 5)	TRG_ER_diArg_1	PF00400	Q15751	Probable E3 ubiquitin-protein ligase HERC1 (EC 2.3.2.26) (HECT domain and RCC1-like domain-containing protein 1) (HECT-type E3 ubiquitin transferase HERC1) (p532) (p619)	HERC1
P0DTD1	Replicase polyprotein 1ab (pp1ab) (ORF1ab polyprotein) [Cleaved into: Host translation inhibitor nsp1 (Leader protein) (Non-structural protein 1) (nsp1); Non-structural protein 2 (nsp2) (p65 homolog); Papain-like protease nsp3 (EC 3.4.19.12) (EC 3.4.22.-) (Non-structural protein 3) (nsp3) (PL2-PRO) (Papain-like proteinase) (PL-PRO); Non-structural protein 4 (nsp4); 3C-like proteinase nsp5 (3CL-PR…	rep 1a-1b	Severe acute respiratory syndrome coronavirus 2 (2019-nCoV) (SARS-CoV-2)	LIG_APCC_ABBA_1	PF00400	Q15751	Probable E3 ubiquitin-protein ligase HERC1 (EC 2.3.2.26) (HECT domain and RCC1-like domain-containing protein 1) (HECT-type E3 ubiquitin transferase HERC1) (p532) (p619)	HERC1
P06477	Envelope glycoprotein H (gH)	gH UL22	Human herpesvirus 1 (strain 17) (HHV-1) (Human herpes simplex virus 1)	DOC_MAPK_gen_1	PF00069	Q15772	Striated muscle preferentially expressed protein kinase (EC 2.7.11.1) (Aortic preferentially expressed protein 1) (APEG-1)	SPEG
P03070	Large T antigen (LT) (LT-AG) (EC 3.6.4.-)		Simian virus 40 (SV40)	LIG_SH3_3	PF00018	Q15811	Intersectin-1 (SH3 domain-containing protein 1A) (SH3P17)	ITSN1
P03070	Large T antigen (LT) (LT-AG) (EC 3.6.4.-)		Simian virus 40 (SV40)	LIG_SH3_1	PF00018	Q15811	Intersectin-1 (SH3 domain-containing protein 1A) (SH3P17)	ITSN1
Q6SWD3	Uncharacterized protein IRL6 (TRL6)	RL6	Human cytomegalovirus (strain Merlin) (HHV-5) (Human herpesvirus 5)	LIG_CAP-Gly_1	PF01302	Q15813	Tubulin-specific chaperone E (Tubulin-folding cofactor E)	TBCE
A0A024B7W1	Genome polyprotein [Cleaved into: Capsid protein C (Capsid protein) (Core protein); Protein prM (Precursor membrane protein); Peptide pr (Peptide precursor); Small envelope protein M (Matrix protein); Envelope protein E; Non-structural protein 1 (NS1); Non-structural protein 2A (NS2A); Serine protease subunit NS2B (Flavivirin protease NS2B regulatory subunit) (Non-structural protein 2B); Serine p…		Zika virus (isolate ZIKV/Human/French Polynesia/10087PF/2013) (ZIKV)	DOC_MAPK_gen_1	PF00069	Q15831	Serine/threonine-protein kinase STK11 (EC 2.7.11.1) (Liver kinase B1) (LKB1) (hLKB1) (Renal carcinoma antigen NY-REN-19)	STK11
P17387	Protein E7	E7	Human papillomavirus 31	DOC_MAPK_gen_1	PF00069	Q15831	Serine/threonine-protein kinase STK11 (EC 2.7.11.1) (Liver kinase B1) (LKB1) (hLKB1) (Renal carcinoma antigen NY-REN-19)	STK11
Q32ZE1	Genome polyprotein [Cleaved into: Capsid protein C (Capsid protein) (Core protein); Protein prM (Precursor membrane protein); Peptide pr (Peptide precursor); Small envelope protein M (Matrix protein); Envelope protein E; Non-structural protein 1 (NS1); Non-structural protein 2A (NS2A); Serine protease subunit NS2B (Flavivirin protease NS2B regulatory subunit) (Non-structural protein 2B); Serine p…		Zika virus (ZIKV)	DOC_MAPK_gen_1	PF00069	Q15831	Serine/threonine-protein kinase STK11 (EC 2.7.11.1) (Liver kinase B1) (LKB1) (hLKB1) (Renal carcinoma antigen NY-REN-19)	STK11
P0DTC9	Nucleoprotein (N) (Nucleocapsid protein) (NC) (Protein N)	N	Severe acute respiratory syndrome coronavirus 2 (2019-nCoV) (SARS-CoV-2)	DOC_MAPK_gen_1	PF00069	Q16513	Serine/threonine-protein kinase N2 (EC 2.7.11.13) (PKN gamma) (Protein kinase C-like 2) (Protein-kinase C-related kinase 2)	PKN2
P03427	Polymerase basic protein 2 (RNA-directed RNA polymerase subunit P3)	PB2	Influenza A virus (strain A/Wilson-Smith/1933 H1N1) (Influenza A virus (strain A/WS/1933 H1N1))	TRG_ER_diArg_1	PF00400	Q16576	Histone-binding protein RBBP7 (Histone acetyltransferase type B subunit 2) (Nucleosome-remodeling factor subunit RBAP46) (Retinoblastoma-binding protein 7) (RBBP-7) (Retinoblastoma-binding protein p46)	RBBP7
Q6SWA3	Protein UL29/28	UL29	Human cytomegalovirus (strain Merlin) (HHV-5) (Human herpesvirus 5)	TRG_ER_diArg_1	PF00400	Q16576	Histone-binding protein RBBP7 (Histone acetyltransferase type B subunit 2) (Nucleosome-remodeling factor subunit RBAP46) (Retinoblastoma-binding protein 7) (RBBP-7) (Retinoblastoma-binding protein p46)	RBBP7
F5HG98	Apoptosis inhibitor UL38	UL38	Human cytomegalovirus (strain Merlin) (HHV-5) (Human herpesvirus 5)	DEG_SCF_FBW7_1	PF00400	Q16576	Histone-binding protein RBBP7 (Histone acetyltransferase type B subunit 2) (Nucleosome-remodeling factor subunit RBAP46) (Retinoblastoma-binding protein 7) (RBBP-7) (Retinoblastoma-binding protein p46)	RBBP7
Q8AZK7	Epstein-Barr nuclear antigen leader protein (EBNA-LP) (EBV nuclear antigen leader protein) (Epstein-Barr nuclear antigen 5) (EBNA-5) (EBV nuclear antigen 5)	EBNA-LP EBNA5	Epstein-Barr virus (strain B95-8) (HHV-4) (Human herpesvirus 4)	LIG_APCC_ABBA_1	PF00400	Q16576	Histone-binding protein RBBP7 (Histone acetyltransferase type B subunit 2) (Nucleosome-remodeling factor subunit RBAP46) (Retinoblastoma-binding protein 7) (RBBP-7) (Retinoblastoma-binding protein p46)	RBBP7
Q8AZK7	Epstein-Barr nuclear antigen leader protein (EBNA-LP) (EBV nuclear antigen leader protein) (Epstein-Barr nuclear antigen 5) (EBNA-5) (EBV nuclear antigen 5)	EBNA-LP EBNA5	Epstein-Barr virus (strain B95-8) (HHV-4) (Human herpesvirus 4)	DEG_APCC_DBOX_1	PF00400	Q16576	Histone-binding protein RBBP7 (Histone acetyltransferase type B subunit 2) (Nucleosome-remodeling factor subunit RBAP46) (Retinoblastoma-binding protein 7) (RBBP-7) (Retinoblastoma-binding protein p46)	RBBP7
P05780	Matrix protein 2 (Proton channel protein M2)	M	Influenza A virus (strain A/Wilson-Smith/1933 H1N1) (Influenza A virus (strain A/WS/1933 H1N1))	DEG_COP1_1	PF00400	Q16576	Histone-binding protein RBBP7 (Histone acetyltransferase type B subunit 2) (Nucleosome-remodeling factor subunit RBAP46) (Retinoblastoma-binding protein 7) (RBBP-7) (Retinoblastoma-binding protein p46)	RBBP7
F5HG98	Apoptosis inhibitor UL38	UL38	Human cytomegalovirus (strain Merlin) (HHV-5) (Human herpesvirus 5)	TRG_ER_diArg_1	PF00400	Q16576	Histone-binding protein RBBP7 (Histone acetyltransferase type B subunit 2) (Nucleosome-remodeling factor subunit RBAP46) (Retinoblastoma-binding protein 7) (RBBP-7) (Retinoblastoma-binding protein p46)	RBBP7
P05777	Matrix protein 1 (M1)	M	Influenza A virus (strain A/Wilson-Smith/1933 H1N1) (Influenza A virus (strain A/WS/1933 H1N1))	TRG_ER_diArg_1	PF00400	Q16576	Histone-binding protein RBBP7 (Histone acetyltransferase type B subunit 2) (Nucleosome-remodeling factor subunit RBAP46) (Retinoblastoma-binding protein 7) (RBBP-7) (Retinoblastoma-binding protein p46)	RBBP7
P03430	RNA-directed RNA polymerase catalytic subunit (EC 2.7.7.48) (Polymerase basic protein 1) (PB1) (RNA-directed RNA polymerase subunit P1)	PB1	Influenza A virus (strain A/Wilson-Smith/1933 H1N1) (Influenza A virus (strain A/WS/1933 H1N1))	TRG_ER_diArg_1	PF00400	Q16576	Histone-binding protein RBBP7 (Histone acetyltransferase type B subunit 2) (Nucleosome-remodeling factor subunit RBAP46) (Retinoblastoma-binding protein 7) (RBBP-7) (Retinoblastoma-binding protein p46)	RBBP7
P03470	Neuraminidase (EC 3.2.1.18)	#N/A	Influenza A virus (strain A/Wilson-Smith/1933 H1N1) (Influenza A virus (strain A/WS/1933 H1N1))	LIG_APCC_ABBA_1	PF00400	Q16576	Histone-binding protein RBBP7 (Histone acetyltransferase type B subunit 2) (Nucleosome-remodeling factor subunit RBAP46) (Retinoblastoma-binding protein 7) (RBBP-7) (Retinoblastoma-binding protein p46)	RBBP7
P03430	RNA-directed RNA polymerase catalytic subunit (EC 2.7.7.48) (Polymerase basic protein 1) (PB1) (RNA-directed RNA polymerase subunit P1)	PB1	Influenza A virus (strain A/Wilson-Smith/1933 H1N1) (Influenza A virus (strain A/WS/1933 H1N1))	LIG_EH1_1	PF00400	Q16576	Histone-binding protein RBBP7 (Histone acetyltransferase type B subunit 2) (Nucleosome-remodeling factor subunit RBAP46) (Retinoblastoma-binding protein 7) (RBBP-7) (Retinoblastoma-binding protein p46)	RBBP7
P03427	Polymerase basic protein 2 (RNA-directed RNA polymerase subunit P3)	PB2	Influenza A virus (strain A/Wilson-Smith/1933 H1N1) (Influenza A virus (strain A/WS/1933 H1N1))	LIG_EH1_1	PF00400	Q16576	Histone-binding protein RBBP7 (Histone acetyltransferase type B subunit 2) (Nucleosome-remodeling factor subunit RBAP46) (Retinoblastoma-binding protein 7) (RBBP-7) (Retinoblastoma-binding protein p46)	RBBP7
Q6SWA3	Protein UL29/28	UL29	Human cytomegalovirus (strain Merlin) (HHV-5) (Human herpesvirus 5)	DEG_APCC_DBOX_1	PF00400	Q16576	Histone-binding protein RBBP7 (Histone acetyltransferase type B subunit 2) (Nucleosome-remodeling factor subunit RBAP46) (Retinoblastoma-binding protein 7) (RBBP-7) (Retinoblastoma-binding protein p46)	RBBP7
P15659	Polymerase acidic protein (EC 3.1.-.-) (RNA-directed RNA polymerase subunit P2)	PA	Influenza A virus (strain A/Wilson-Smith/1933 H1N1) (Influenza A virus (strain A/WS/1933 H1N1))	LIG_EH1_1	PF00400	Q16576	Histone-binding protein RBBP7 (Histone acetyltransferase type B subunit 2) (Nucleosome-remodeling factor subunit RBAP46) (Retinoblastoma-binding protein 7) (RBBP-7) (Retinoblastoma-binding protein p46)	RBBP7
P15682	Nucleoprotein (Nucleocapsid protein) (Protein N)	NP	Influenza A virus (strain A/Wilson-Smith/1933 H1N1) (Influenza A virus (strain A/WS/1933 H1N1))	LIG_EH1_1	PF00400	Q16576	Histone-binding protein RBBP7 (Histone acetyltransferase type B subunit 2) (Nucleosome-remodeling factor subunit RBAP46) (Retinoblastoma-binding protein 7) (RBBP-7) (Retinoblastoma-binding protein p46)	RBBP7
P03470	Neuraminidase (EC 3.2.1.18)	#N/A	Influenza A virus (strain A/Wilson-Smith/1933 H1N1) (Influenza A virus (strain A/WS/1933 H1N1))	LIG_EH1_1	PF00400	Q16576	Histone-binding protein RBBP7 (Histone acetyltransferase type B subunit 2) (Nucleosome-remodeling factor subunit RBAP46) (Retinoblastoma-binding protein 7) (RBBP-7) (Retinoblastoma-binding protein p46)	RBBP7
Q8AZK7	Epstein-Barr nuclear antigen leader protein (EBNA-LP) (EBV nuclear antigen leader protein) (Epstein-Barr nuclear antigen 5) (EBNA-5) (EBV nuclear antigen 5)	EBNA-LP EBNA5	Epstein-Barr virus (strain B95-8) (HHV-4) (Human herpesvirus 4)	TRG_ER_diArg_1	PF00400	Q16576	Histone-binding protein RBBP7 (Histone acetyltransferase type B subunit 2) (Nucleosome-remodeling factor subunit RBAP46) (Retinoblastoma-binding protein 7) (RBBP-7) (Retinoblastoma-binding protein p46)	RBBP7
P15682	Nucleoprotein (Nucleocapsid protein) (Protein N)	NP	Influenza A virus (strain A/Wilson-Smith/1933 H1N1) (Influenza A virus (strain A/WS/1933 H1N1))	TRG_ER_diArg_1	PF00400	Q16576	Histone-binding protein RBBP7 (Histone acetyltransferase type B subunit 2) (Nucleosome-remodeling factor subunit RBAP46) (Retinoblastoma-binding protein 7) (RBBP-7) (Retinoblastoma-binding protein p46)	RBBP7
P15682	Nucleoprotein (Nucleocapsid protein) (Protein N)	NP	Influenza A virus (strain A/Wilson-Smith/1933 H1N1) (Influenza A virus (strain A/WS/1933 H1N1))	DEG_COP1_1	PF00400	Q16576	Histone-binding protein RBBP7 (Histone acetyltransferase type B subunit 2) (Nucleosome-remodeling factor subunit RBAP46) (Retinoblastoma-binding protein 7) (RBBP-7) (Retinoblastoma-binding protein p46)	RBBP7
P04620	Protein Rev (ART/TRS) (Anti-repression transactivator) (Regulator of expression of viral proteins)	rev	Human immunodeficiency virus type 1 group M subtype B (isolate BRU/LAI) (HIV-1)	LIG_ULM_U2AF65_1	PF00076	Q16630	Cleavage and polyadenylation specificity factor subunit 6 (Cleavage and polyadenylation specificity factor 68 kDa subunit) (CPSF 68 kDa subunit) (Cleavage factor Im complex 68 kDa subunit) (CFIm68) (Pre-mRNA cleavage factor Im 68 kDa subunit) (Protein HPBRII-4/7)	CPSF6
P06464	Protein E7	E7	Human papillomavirus type 6b	DOC_MAPK_gen_1	PF00069	Q2M2I8	AP2-associated protein kinase 1 (EC 2.7.11.1) (Adaptor-associated kinase 1)	AAK1
P17387	Protein E7	E7	Human papillomavirus 31	DOC_MAPK_gen_1	PF00069	Q2M2I8	AP2-associated protein kinase 1 (EC 2.7.11.1) (Adaptor-associated kinase 1)	AAK1
P03129	Protein E7	E7	Human papillomavirus type 16	DOC_MAPK_gen_1	PF00069	Q2M2I8	AP2-associated protein kinase 1 (EC 2.7.11.1) (Adaptor-associated kinase 1)	AAK1
P15682	Nucleoprotein (Nucleocapsid protein) (Protein N)	NP	Influenza A virus (strain A/Wilson-Smith/1933 H1N1) (Influenza A virus (strain A/WS/1933 H1N1))	DEG_COP1_1	PF00400	Q2TAY7	WD40 repeat-containing protein SMU1 (Smu-1 suppressor of mec-8 and unc-52 protein homolog) [Cleaved into: WD40 repeat-containing protein SMU1, N-terminally processed]	SMU1
P05777	Matrix protein 1 (M1)	M	Influenza A virus (strain A/Wilson-Smith/1933 H1N1) (Influenza A virus (strain A/WS/1933 H1N1))	TRG_ER_diArg_1	PF00400	Q2TAY7	WD40 repeat-containing protein SMU1 (Smu-1 suppressor of mec-8 and unc-52 protein homolog) [Cleaved into: WD40 repeat-containing protein SMU1, N-terminally processed]	SMU1
P03428	Polymerase basic protein 2 (RNA-directed RNA polymerase subunit P3)	PB2	Influenza A virus (strain A/Puerto Rico/8/1934 H1N1)	LIG_EH1_1	PF00400	Q2TAY7	WD40 repeat-containing protein SMU1 (Smu-1 suppressor of mec-8 and unc-52 protein homolog) [Cleaved into: WD40 repeat-containing protein SMU1, N-terminally processed]	SMU1
P15682	Nucleoprotein (Nucleocapsid protein) (Protein N)	NP	Influenza A virus (strain A/Wilson-Smith/1933 H1N1) (Influenza A virus (strain A/WS/1933 H1N1))	LIG_EH1_1	PF00400	Q2TAY7	WD40 repeat-containing protein SMU1 (Smu-1 suppressor of mec-8 and unc-52 protein homolog) [Cleaved into: WD40 repeat-containing protein SMU1, N-terminally processed]	SMU1
P15682	Nucleoprotein (Nucleocapsid protein) (Protein N)	NP	Influenza A virus (strain A/Wilson-Smith/1933 H1N1) (Influenza A virus (strain A/WS/1933 H1N1))	TRG_ER_diArg_1	PF00400	Q2TAY7	WD40 repeat-containing protein SMU1 (Smu-1 suppressor of mec-8 and unc-52 protein homolog) [Cleaved into: WD40 repeat-containing protein SMU1, N-terminally processed]	SMU1
P03428	Polymerase basic protein 2 (RNA-directed RNA polymerase subunit P3)	PB2	Influenza A virus (strain A/Puerto Rico/8/1934 H1N1)	TRG_ER_diArg_1	PF00400	Q2TAY7	WD40 repeat-containing protein SMU1 (Smu-1 suppressor of mec-8 and unc-52 protein homolog) [Cleaved into: WD40 repeat-containing protein SMU1, N-terminally processed]	SMU1
P04618	Protein Rev (ART/TRS) (Anti-repression transactivator) (Regulator of expression of viral proteins)	rev	Human immunodeficiency virus type 1 group M subtype B (isolate HXB2) (HIV-1)	TRG_ER_diArg_1	PF00400	Q2TAY7	WD40 repeat-containing protein SMU1 (Smu-1 suppressor of mec-8 and unc-52 protein homolog) [Cleaved into: WD40 repeat-containing protein SMU1, N-terminally processed]	SMU1
P04618	Protein Rev (ART/TRS) (Anti-repression transactivator) (Regulator of expression of viral proteins)	rev	Human immunodeficiency virus type 1 group M subtype B (isolate HXB2) (HIV-1)	LIG_EH1_1	PF00400	Q2TAY7	WD40 repeat-containing protein SMU1 (Smu-1 suppressor of mec-8 and unc-52 protein homolog) [Cleaved into: WD40 repeat-containing protein SMU1, N-terminally processed]	SMU1
Q9WMX2	Genome polyprotein [Cleaved into: Core protein precursor (Capsid protein C) (p23); Mature core protein (p21); Envelope glycoprotein E1 (gp32) (gp35); Envelope glycoprotein E2 (NS1) (gp68) (gp70); Viroporin p7; Protease NS2 (p23) (EC 3.4.22.-); Serine protease/helicase NS3 (EC 3.4.21.98) (EC 3.6.1.15) (EC 3.6.4.13) (Hepacivirin) (NS3 helicase) (NS3 protease) (NS3P) (Viroporin p70); Non-structural …		Hepatitis C virus genotype 1b (isolate Con1) (HCV)	DEG_COP1_1	PF00400	Q58WW2	DDB1- and CUL4-associated factor 6 (Androgen receptor complex-associated protein) (ARCAP) (IQ motif and WD repeat-containing protein 1) (Nuclear receptor interaction protein) (NRIP)	DCAF6
Q9WMX2	Genome polyprotein [Cleaved into: Core protein precursor (Capsid protein C) (p23); Mature core protein (p21); Envelope glycoprotein E1 (gp32) (gp35); Envelope glycoprotein E2 (NS1) (gp68) (gp70); Viroporin p7; Protease NS2 (p23) (EC 3.4.22.-); Serine protease/helicase NS3 (EC 3.4.21.98) (EC 3.6.1.15) (EC 3.6.4.13) (Hepacivirin) (NS3 helicase) (NS3 protease) (NS3P) (Viroporin p70); Non-structural …		Hepatitis C virus genotype 1b (isolate Con1) (HCV)	DEG_SCF_FBW7_1	PF00400	Q58WW2	DDB1- and CUL4-associated factor 6 (Androgen receptor complex-associated protein) (ARCAP) (IQ motif and WD repeat-containing protein 1) (Nuclear receptor interaction protein) (NRIP)	DCAF6
Q9WMX2	Genome polyprotein [Cleaved into: Core protein precursor (Capsid protein C) (p23); Mature core protein (p21); Envelope glycoprotein E1 (gp32) (gp35); Envelope glycoprotein E2 (NS1) (gp68) (gp70); Viroporin p7; Protease NS2 (p23) (EC 3.4.22.-); Serine protease/helicase NS3 (EC 3.4.21.98) (EC 3.6.1.15) (EC 3.6.4.13) (Hepacivirin) (NS3 helicase) (NS3 protease) (NS3P) (Viroporin p70); Non-structural …		Hepatitis C virus genotype 1b (isolate Con1) (HCV)	TRG_ER_diArg_1	PF00400	Q58WW2	DDB1- and CUL4-associated factor 6 (Androgen receptor complex-associated protein) (ARCAP) (IQ motif and WD repeat-containing protein 1) (Nuclear receptor interaction protein) (NRIP)	DCAF6
Q9WMX2	Genome polyprotein [Cleaved into: Core protein precursor (Capsid protein C) (p23); Mature core protein (p21); Envelope glycoprotein E1 (gp32) (gp35); Envelope glycoprotein E2 (NS1) (gp68) (gp70); Viroporin p7; Protease NS2 (p23) (EC 3.4.22.-); Serine protease/helicase NS3 (EC 3.4.21.98) (EC 3.6.1.15) (EC 3.6.4.13) (Hepacivirin) (NS3 helicase) (NS3 protease) (NS3P) (Viroporin p70); Non-structural …		Hepatitis C virus genotype 1b (isolate Con1) (HCV)	LIG_APCC_ABBA_1	PF00400	Q58WW2	DDB1- and CUL4-associated factor 6 (Androgen receptor complex-associated protein) (ARCAP) (IQ motif and WD repeat-containing protein 1) (Nuclear receptor interaction protein) (NRIP)	DCAF6
P04578	Envelope glycoprotein gp160 (Env polyprotein) [Cleaved into: Surface protein gp120 (SU) (Glycoprotein 120) (gp120); Transmembrane protein gp41 (TM) (Glycoprotein 41) (gp41)]	env	Human immunodeficiency virus type 1 group M subtype B (isolate HXB2) (HIV-1)	LIG_SH3_2	PF07653	Q5JRA6	Transport and Golgi organization protein 1 homolog (TANGO1) (C219-reactive peptide) (D320) (Melanoma inhibitory activity protein 3)	MIA3
K9N7C7	Replicase polyprotein 1ab (pp1ab) (ORF1ab polyprotein) [Cleaved into: Host translation inhibitor nsp1 (nsp1) (Leader protein); Non-structural protein 2 (nsp2) (p65 homolog); Papain-like proteinase nsp3 (PL-PRO) (EC 3.4.19.12) (EC 3.4.22.-) (Non-structural protein 3) (nsp3); Non-structural protein 4 (nsp4); 3C-like proteinase nsp5 (3CL-PRO) (3CLp) (EC 3.4.22.-) (nsp5); Non-structural protein 6 (ns…	rep 1a-1b	Middle East respiratory syndrome-related coronavirus (isolate United Kingdom/H123990006/2012) (MERS-CoV) (Betacoronavirus England 1)	LIG_EH1_1	PF00400	Q5QP82	DDB1- and CUL4-associated factor 10 (WD repeat-containing protein 32)	DCAF10
K9N7C7	Replicase polyprotein 1ab (pp1ab) (ORF1ab polyprotein) [Cleaved into: Host translation inhibitor nsp1 (nsp1) (Leader protein); Non-structural protein 2 (nsp2) (p65 homolog); Papain-like proteinase nsp3 (PL-PRO) (EC 3.4.19.12) (EC 3.4.22.-) (Non-structural protein 3) (nsp3); Non-structural protein 4 (nsp4); 3C-like proteinase nsp5 (3CL-PRO) (3CLp) (EC 3.4.22.-) (nsp5); Non-structural protein 6 (ns…	rep 1a-1b	Middle East respiratory syndrome-related coronavirus (isolate United Kingdom/H123990006/2012) (MERS-CoV) (Betacoronavirus England 1)	TRG_ER_diArg_1	PF00400	Q5QP82	DDB1- and CUL4-associated factor 10 (WD repeat-containing protein 32)	DCAF10
K9N7C7	Replicase polyprotein 1ab (pp1ab) (ORF1ab polyprotein) [Cleaved into: Host translation inhibitor nsp1 (nsp1) (Leader protein); Non-structural protein 2 (nsp2) (p65 homolog); Papain-like proteinase nsp3 (PL-PRO) (EC 3.4.19.12) (EC 3.4.22.-) (Non-structural protein 3) (nsp3); Non-structural protein 4 (nsp4); 3C-like proteinase nsp5 (3CL-PRO) (3CLp) (EC 3.4.22.-) (nsp5); Non-structural protein 6 (ns…	rep 1a-1b	Middle East respiratory syndrome-related coronavirus (isolate United Kingdom/H123990006/2012) (MERS-CoV) (Betacoronavirus England 1)	DEG_SCF_TRCP1_1	PF00400	Q5QP82	DDB1- and CUL4-associated factor 10 (WD repeat-containing protein 32)	DCAF10
K9N7C7	Replicase polyprotein 1ab (pp1ab) (ORF1ab polyprotein) [Cleaved into: Host translation inhibitor nsp1 (nsp1) (Leader protein); Non-structural protein 2 (nsp2) (p65 homolog); Papain-like proteinase nsp3 (PL-PRO) (EC 3.4.19.12) (EC 3.4.22.-) (Non-structural protein 3) (nsp3); Non-structural protein 4 (nsp4); 3C-like proteinase nsp5 (3CL-PRO) (3CLp) (EC 3.4.22.-) (nsp5); Non-structural protein 6 (ns…	rep 1a-1b	Middle East respiratory syndrome-related coronavirus (isolate United Kingdom/H123990006/2012) (MERS-CoV) (Betacoronavirus England 1)	LIG_APCC_ABBA_1	PF00400	Q5QP82	DDB1- and CUL4-associated factor 10 (WD repeat-containing protein 32)	DCAF10
P29991	Genome polyprotein [Cleaved into: Capsid protein C (Core protein); Protein prM; Peptide pr; Small envelope protein M (Matrix protein); Envelope protein E; Non-structural protein 1 (NS1); Non-structural protein 2A (NS2A); Serine protease subunit NS2B (Flavivirin protease NS2B regulatory subunit) (Non-structural protein 2B); Serine protease NS3 (EC 3.4.21.91) (EC 3.6.1.15) (EC 3.6.4.13) (Flavivirin…		Dengue virus type 2 (strain 16681-PDK53) (DENV-2)	DEG_SCF_FBW7_1	PF00400	Q5QP82	DDB1- and CUL4-associated factor 10 (WD repeat-containing protein 32)	DCAF10
P29991	Genome polyprotein [Cleaved into: Capsid protein C (Core protein); Protein prM; Peptide pr; Small envelope protein M (Matrix protein); Envelope protein E; Non-structural protein 1 (NS1); Non-structural protein 2A (NS2A); Serine protease subunit NS2B (Flavivirin protease NS2B regulatory subunit) (Non-structural protein 2B); Serine protease NS3 (EC 3.4.21.91) (EC 3.6.1.15) (EC 3.6.4.13) (Flavivirin…		Dengue virus type 2 (strain 16681-PDK53) (DENV-2)	LIG_EH1_1	PF00400	Q5QP82	DDB1- and CUL4-associated factor 10 (WD repeat-containing protein 32)	DCAF10
P29991	Genome polyprotein [Cleaved into: Capsid protein C (Core protein); Protein prM; Peptide pr; Small envelope protein M (Matrix protein); Envelope protein E; Non-structural protein 1 (NS1); Non-structural protein 2A (NS2A); Serine protease subunit NS2B (Flavivirin protease NS2B regulatory subunit) (Non-structural protein 2B); Serine protease NS3 (EC 3.4.21.91) (EC 3.6.1.15) (EC 3.6.4.13) (Flavivirin…		Dengue virus type 2 (strain 16681-PDK53) (DENV-2)	TRG_ER_diArg_1	PF00400	Q5QP82	DDB1- and CUL4-associated factor 10 (WD repeat-containing protein 32)	DCAF10
P29991	Genome polyprotein [Cleaved into: Capsid protein C (Core protein); Protein prM; Peptide pr; Small envelope protein M (Matrix protein); Envelope protein E; Non-structural protein 1 (NS1); Non-structural protein 2A (NS2A); Serine protease subunit NS2B (Flavivirin protease NS2B regulatory subunit) (Non-structural protein 2B); Serine protease NS3 (EC 3.4.21.91) (EC 3.6.1.15) (EC 3.6.4.13) (Flavivirin…		Dengue virus type 2 (strain 16681-PDK53) (DENV-2)	LIG_APCC_ABBA_1	PF00400	Q5QP82	DDB1- and CUL4-associated factor 10 (WD repeat-containing protein 32)	DCAF10
K9N7C7	Replicase polyprotein 1ab (pp1ab) (ORF1ab polyprotein) [Cleaved into: Host translation inhibitor nsp1 (nsp1) (Leader protein); Non-structural protein 2 (nsp2) (p65 homolog); Papain-like proteinase nsp3 (PL-PRO) (EC 3.4.19.12) (EC 3.4.22.-) (Non-structural protein 3) (nsp3); Non-structural protein 4 (nsp4); 3C-like proteinase nsp5 (3CL-PRO) (3CLp) (EC 3.4.22.-) (nsp5); Non-structural protein 6 (ns…	rep 1a-1b	Middle East respiratory syndrome-related coronavirus (isolate United Kingdom/H123990006/2012) (MERS-CoV) (Betacoronavirus England 1)	DEG_COP1_1	PF00400	Q5QP82	DDB1- and CUL4-associated factor 10 (WD repeat-containing protein 32)	DCAF10
P29991	Genome polyprotein [Cleaved into: Capsid protein C (Core protein); Protein prM; Peptide pr; Small envelope protein M (Matrix protein); Envelope protein E; Non-structural protein 1 (NS1); Non-structural protein 2A (NS2A); Serine protease subunit NS2B (Flavivirin protease NS2B regulatory subunit) (Non-structural protein 2B); Serine protease NS3 (EC 3.4.21.91) (EC 3.6.1.15) (EC 3.6.4.13) (Flavivirin…		Dengue virus type 2 (strain 16681-PDK53) (DENV-2)	DOC_MAPK_gen_1	PF00069	Q5S007	Leucine-rich repeat serine/threonine-protein kinase 2 (EC 2.7.11.1) (EC 3.6.5.-) (Dardarin)	LRRK2
P03126	Protein E6	E6	Human papillomavirus type 16	LIG_PDZ_Class_1	PF00595	Q5T2W1	Na(+)/H(+) exchange regulatory cofactor NHE-RF3 (NHERF-3) (CFTR-associated protein of 70 kDa) (Na(+)/H(+) exchanger regulatory factor 3) (Na/Pi cotransporter C-terminal-associated protein 1) (NaPi-Cap1) (PDZ domain-containing protein 1) (Sodium-hydrogen exchanger regulatory factor 3)	PDZK1
P06463	Protein E6	E6	Human papillomavirus type 18	LIG_PDZ_Class_1	PF00595	Q5T2W1	Na(+)/H(+) exchange regulatory cofactor NHE-RF3 (NHERF-3) (CFTR-associated protein of 70 kDa) (Na(+)/H(+) exchanger regulatory factor 3) (Na/Pi cotransporter C-terminal-associated protein 1) (NaPi-Cap1) (PDZ domain-containing protein 1) (Sodium-hydrogen exchanger regulatory factor 3)	PDZK1
P06463	Protein E6	E6	Human papillomavirus type 18	LIG_PDZ_Class_1	PF00595	Q5T5U3	Rho GTPase-activating protein 21 (Rho GTPase-activating protein 10) (Rho-type GTPase-activating protein 21)	ARHGAP21
P03126	Protein E6	E6	Human papillomavirus type 16	LIG_PDZ_Class_1	PF00595	Q5T5U3	Rho GTPase-activating protein 21 (Rho GTPase-activating protein 10) (Rho-type GTPase-activating protein 21)	ARHGAP21
F5HGP1	Envelope glycoprotein O	UL74	Human cytomegalovirus (strain Merlin) (HHV-5) (Human herpesvirus 5)	LIG_EH1_1	PF00400	Q5TAQ9	DDB1- and CUL4-associated factor 8 (WD repeat-containing protein 42A)	DCAF8
P06427	Protein E6	E6	Human papillomavirus 33	TRG_ER_diArg_1	PF00400	Q5TAQ9	DDB1- and CUL4-associated factor 8 (WD repeat-containing protein 42A)	DCAF8
F5HGP1	Envelope glycoprotein O	UL74	Human cytomegalovirus (strain Merlin) (HHV-5) (Human herpesvirus 5)	TRG_ER_diArg_1	PF00400	Q5TAQ9	DDB1- and CUL4-associated factor 8 (WD repeat-containing protein 42A)	DCAF8
P36799	Protein E6	E6	Human papillomavirus 3	LIG_EH1_1	PF00400	Q5TAQ9	DDB1- and CUL4-associated factor 8 (WD repeat-containing protein 42A)	DCAF8
P36799	Protein E6	E6	Human papillomavirus 3	TRG_ER_diArg_1	PF00400	Q5TAQ9	DDB1- and CUL4-associated factor 8 (WD repeat-containing protein 42A)	DCAF8
P03126	Protein E6	E6	Human papillomavirus type 16	LIG_PDZ_Class_1	PF00595	Q5TCQ9	Membrane-associated guanylate kinase, WW and PDZ domain-containing protein 3 (Membrane-associated guanylate kinase inverted 3) (MAGI-3)	MAGI3
P06463	Protein E6	E6	Human papillomavirus type 18	LIG_PDZ_Class_1	PF00595	Q5TCQ9	Membrane-associated guanylate kinase, WW and PDZ domain-containing protein 3 (Membrane-associated guanylate kinase inverted 3) (MAGI-3)	MAGI3
Q9WMX2	Genome polyprotein [Cleaved into: Core protein precursor (Capsid protein C) (p23); Mature core protein (p21); Envelope glycoprotein E1 (gp32) (gp35); Envelope glycoprotein E2 (NS1) (gp68) (gp70); Viroporin p7; Protease NS2 (p23) (EC 3.4.22.-); Serine protease/helicase NS3 (EC 3.4.21.98) (EC 3.6.1.15) (EC 3.6.4.13) (Hepacivirin) (NS3 helicase) (NS3 protease) (NS3P) (Viroporin p70); Non-structural …		Hepatitis C virus genotype 1b (isolate Con1) (HCV)	DOC_MAPK_gen_1	PF00069	Q5VST9	Obscurin (EC 2.7.11.1) (Obscurin-RhoGEF) (Obscurin-myosin light chain kinase) (Obscurin-MLCK)	OBSCN
P0DTD1	Replicase polyprotein 1ab (pp1ab) (ORF1ab polyprotein) [Cleaved into: Host translation inhibitor nsp1 (Leader protein) (Non-structural protein 1) (nsp1); Non-structural protein 2 (nsp2) (p65 homolog); Papain-like protease nsp3 (EC 3.4.19.12) (EC 3.4.22.-) (Non-structural protein 3) (nsp3) (PL2-PRO) (Papain-like proteinase) (PL-PRO); Non-structural protein 4 (nsp4); 3C-like proteinase nsp5 (3CL-PR…	rep 1a-1b	Severe acute respiratory syndrome coronavirus 2 (2019-nCoV) (SARS-CoV-2)	DOC_MAPK_gen_1	PF00069	Q5VT25	Serine/threonine-protein kinase MRCK alpha (EC 2.7.11.1) (CDC42-binding protein kinase alpha) (DMPK-like alpha) (Myotonic dystrophy kinase-related CDC42-binding kinase alpha) (MRCK alpha) (Myotonic dystrophy protein kinase-like alpha)	CDC42BPA
Q32ZE1	Genome polyprotein [Cleaved into: Capsid protein C (Capsid protein) (Core protein); Protein prM (Precursor membrane protein); Peptide pr (Peptide precursor); Small envelope protein M (Matrix protein); Envelope protein E; Non-structural protein 1 (NS1); Non-structural protein 2A (NS2A); Serine protease subunit NS2B (Flavivirin protease NS2B regulatory subunit) (Non-structural protein 2B); Serine p…		Zika virus (ZIKV)	DOC_MAPK_gen_1	PF00069	Q5VT25	Serine/threonine-protein kinase MRCK alpha (EC 2.7.11.1) (CDC42-binding protein kinase alpha) (DMPK-like alpha) (Myotonic dystrophy kinase-related CDC42-binding kinase alpha) (MRCK alpha) (Myotonic dystrophy protein kinase-like alpha)	CDC42BPA
P0C6X7	Replicase polyprotein 1ab (pp1ab) (ORF1ab polyprotein) [Cleaved into: Host translation inhibitor nsp1 (Leader protein) (Non-structural protein 1) (nsp1); Non-structural protein 2 (nsp2) (p65 homolog); Papain-like protease nsp3 (PL-PRO) (EC 3.4.19.12) (EC 3.4.22.-) (Non-structural protein 3) (nsp3) (PL2-PRO); Non-structural protein 4 (nsp4); 3C-like proteinase nsp5 (3CL-PRO) (3CLp) (EC 3.4.22.69) …	rep 1a-1b	Severe acute respiratory syndrome coronavirus (SARS-CoV)	DEG_APCC_KENBOX_2	PF00400	Q96FK6	WD repeat-containing protein 89	WDR89
P0C6X7	Replicase polyprotein 1ab (pp1ab) (ORF1ab polyprotein) [Cleaved into: Host translation inhibitor nsp1 (Leader protein) (Non-structural protein 1) (nsp1); Non-structural protein 2 (nsp2) (p65 homolog); Papain-like protease nsp3 (PL-PRO) (EC 3.4.19.12) (EC 3.4.22.-) (Non-structural protein 3) (nsp3) (PL2-PRO); Non-structural protein 4 (nsp4); 3C-like proteinase nsp5 (3CL-PRO) (3CLp) (EC 3.4.22.69) …	rep 1a-1b	Severe acute respiratory syndrome coronavirus (SARS-CoV)	LIG_EH1_1	PF00400	Q96FK6	WD repeat-containing protein 89	WDR89
P0C6X7	Replicase polyprotein 1ab (pp1ab) (ORF1ab polyprotein) [Cleaved into: Host translation inhibitor nsp1 (Leader protein) (Non-structural protein 1) (nsp1); Non-structural protein 2 (nsp2) (p65 homolog); Papain-like protease nsp3 (PL-PRO) (EC 3.4.19.12) (EC 3.4.22.-) (Non-structural protein 3) (nsp3) (PL2-PRO); Non-structural protein 4 (nsp4); 3C-like proteinase nsp5 (3CL-PRO) (3CLp) (EC 3.4.22.69) …	rep 1a-1b	Severe acute respiratory syndrome coronavirus (SARS-CoV)	LIG_APCC_ABBA_1	PF00400	Q96FK6	WD repeat-containing protein 89	WDR89
P0DTD1	Replicase polyprotein 1ab (pp1ab) (ORF1ab polyprotein) [Cleaved into: Host translation inhibitor nsp1 (Leader protein) (Non-structural protein 1) (nsp1); Non-structural protein 2 (nsp2) (p65 homolog); Papain-like protease nsp3 (EC 3.4.19.12) (EC 3.4.22.-) (Non-structural protein 3) (nsp3) (PL2-PRO) (Papain-like proteinase) (PL-PRO); Non-structural protein 4 (nsp4); 3C-like proteinase nsp5 (3CL-PR…	rep 1a-1b	Severe acute respiratory syndrome coronavirus 2 (2019-nCoV) (SARS-CoV-2)	LIG_APCC_ABBA_1	PF00400	Q96J01	THO complex subunit 3 (Tho3) (TEX1 homolog) (hTREX45)	THOC3
P0DTD1	Replicase polyprotein 1ab (pp1ab) (ORF1ab polyprotein) [Cleaved into: Host translation inhibitor nsp1 (Leader protein) (Non-structural protein 1) (nsp1); Non-structural protein 2 (nsp2) (p65 homolog); Papain-like protease nsp3 (EC 3.4.19.12) (EC 3.4.22.-) (Non-structural protein 3) (nsp3) (PL2-PRO) (Papain-like proteinase) (PL-PRO); Non-structural protein 4 (nsp4); 3C-like proteinase nsp5 (3CL-PR…	rep 1a-1b	Severe acute respiratory syndrome coronavirus 2 (2019-nCoV) (SARS-CoV-2)	LIG_EH1_1	PF00400	Q96J01	THO complex subunit 3 (Tho3) (TEX1 homolog) (hTREX45)	THOC3
P0DTD1	Replicase polyprotein 1ab (pp1ab) (ORF1ab polyprotein) [Cleaved into: Host translation inhibitor nsp1 (Leader protein) (Non-structural protein 1) (nsp1); Non-structural protein 2 (nsp2) (p65 homolog); Papain-like protease nsp3 (EC 3.4.19.12) (EC 3.4.22.-) (Non-structural protein 3) (nsp3) (PL2-PRO) (Papain-like proteinase) (PL-PRO); Non-structural protein 4 (nsp4); 3C-like proteinase nsp5 (3CL-PR…	rep 1a-1b	Severe acute respiratory syndrome coronavirus 2 (2019-nCoV) (SARS-CoV-2)	DEG_APCC_KENBOX_2	PF00400	Q96J01	THO complex subunit 3 (Tho3) (TEX1 homolog) (hTREX45)	THOC3
F5HHZ3	Protein UL42	UL42	Human cytomegalovirus (strain Merlin) (HHV-5) (Human herpesvirus 5)	LIG_WW_1	PF00397	Q96J02	E3 ubiquitin-protein ligase Itchy homolog (Itch) (EC 2.3.2.26) (Atrophin-1-interacting protein 4) (AIP4) (HECT-type E3 ubiquitin transferase Itchy homolog) (NFE2-associated polypeptide 1) (NAPP1)	ITCH
P69722	Virion infectivity factor (Vif) (SOR protein) [Cleaved into: p17; p7]	vif	Human immunodeficiency virus type 1 group M subtype B (isolate PCV12) (HIV-1)	LIG_WW_2	PF00397	Q96J02	E3 ubiquitin-protein ligase Itchy homolog (Itch) (EC 2.3.2.26) (Atrophin-1-interacting protein 4) (AIP4) (HECT-type E3 ubiquitin transferase Itchy homolog) (NFE2-associated polypeptide 1) (NAPP1)	ITCH
Q1HVJ2	Latent membrane protein 2 (Terminal protein)	LMP2	Epstein-Barr virus (strain AG876) (HHV-4) (Human herpesvirus 4)	LIG_WW_1	PF00397	Q96J02	E3 ubiquitin-protein ligase Itchy homolog (Itch) (EC 2.3.2.26) (Atrophin-1-interacting protein 4) (AIP4) (HECT-type E3 ubiquitin transferase Itchy homolog) (NFE2-associated polypeptide 1) (NAPP1)	ITCH
P06463	Protein E6	E6	Human papillomavirus type 18	LIG_PDZ_Class_1	PF00595	Q96JH8	Ras-associating and dilute domain-containing protein	RADIL
Q32ZE1	Genome polyprotein [Cleaved into: Capsid protein C (Capsid protein) (Core protein); Protein prM (Precursor membrane protein); Peptide pr (Peptide precursor); Small envelope protein M (Matrix protein); Envelope protein E; Non-structural protein 1 (NS1); Non-structural protein 2A (NS2A); Serine protease subunit NS2B (Flavivirin protease NS2B regulatory subunit) (Non-structural protein 2B); Serine p…		Zika virus (ZIKV)	DEG_COP1_1	PF00400	Q96JK2	DDB1- and CUL4-associated factor 5 (Breakpoint cluster region protein 2) (BCRP2) (WD repeat-containing protein 22)	DCAF5
Q32ZE1	Genome polyprotein [Cleaved into: Capsid protein C (Capsid protein) (Core protein); Protein prM (Precursor membrane protein); Peptide pr (Peptide precursor); Small envelope protein M (Matrix protein); Envelope protein E; Non-structural protein 1 (NS1); Non-structural protein 2A (NS2A); Serine protease subunit NS2B (Flavivirin protease NS2B regulatory subunit) (Non-structural protein 2B); Serine p…		Zika virus (ZIKV)	LIG_EH1_1	PF00400	Q96JK2	DDB1- and CUL4-associated factor 5 (Breakpoint cluster region protein 2) (BCRP2) (WD repeat-containing protein 22)	DCAF5
Q32ZE1	Genome polyprotein [Cleaved into: Capsid protein C (Capsid protein) (Core protein); Protein prM (Precursor membrane protein); Peptide pr (Peptide precursor); Small envelope protein M (Matrix protein); Envelope protein E; Non-structural protein 1 (NS1); Non-structural protein 2A (NS2A); Serine protease subunit NS2B (Flavivirin protease NS2B regulatory subunit) (Non-structural protein 2B); Serine p…		Zika virus (ZIKV)	LIG_APCC_ABBA_1	PF00400	Q96JK2	DDB1- and CUL4-associated factor 5 (Breakpoint cluster region protein 2) (BCRP2) (WD repeat-containing protein 22)	DCAF5
Q32ZE1	Genome polyprotein [Cleaved into: Capsid protein C (Capsid protein) (Core protein); Protein prM (Precursor membrane protein); Peptide pr (Peptide precursor); Small envelope protein M (Matrix protein); Envelope protein E; Non-structural protein 1 (NS1); Non-structural protein 2A (NS2A); Serine protease subunit NS2B (Flavivirin protease NS2B regulatory subunit) (Non-structural protein 2B); Serine p…		Zika virus (ZIKV)	TRG_ER_diArg_1	PF00400	Q96JK2	DDB1- and CUL4-associated factor 5 (Breakpoint cluster region protein 2) (BCRP2) (WD repeat-containing protein 22)	DCAF5
Q32ZE1	Genome polyprotein [Cleaved into: Capsid protein C (Capsid protein) (Core protein); Protein prM (Precursor membrane protein); Peptide pr (Peptide precursor); Small envelope protein M (Matrix protein); Envelope protein E; Non-structural protein 1 (NS1); Non-structural protein 2A (NS2A); Serine protease subunit NS2B (Flavivirin protease NS2B regulatory subunit) (Non-structural protein 2B); Serine p…		Zika virus (ZIKV)	DEG_APCC_DBOX_1	PF00400	Q96JK2	DDB1- and CUL4-associated factor 5 (Breakpoint cluster region protein 2) (BCRP2) (WD repeat-containing protein 22)	DCAF5
Q6SW04	Protein IRS1	IRS1	Human cytomegalovirus (strain Merlin) (HHV-5) (Human herpesvirus 5)	LIG_SH3_2	PF07653	Q96JP2	Unconventional myosin-XVB (Myosin XVBP) (Unconventional myosin-15B)	MYO15B
P06429	Protein E7	E7	Human papillomavirus 33	DOC_MAPK_gen_1	PF00069	Q96KB5	Lymphokine-activated killer T-cell-originated protein kinase (EC 2.7.12.2) (Cancer/testis antigen 84) (CT84) (MAPKK-like protein kinase) (Nori-3) (PDZ-binding kinase) (Spermatogenesis-related protein kinase) (SPK) (T-LAK cell-originated protein kinase)	PBK
P04015	Regulatory protein E2	E2	Human papillomavirus 11	DOC_MAPK_gen_1	PF00069	Q96KG9	N-terminal kinase-like protein (Coated vesicle-associated kinase of 90 kDa) (SCY1-like protein 1) (Telomerase regulation-associated protein) (Telomerase transcriptional element-interacting factor) (Teratoma-associated tyrosine kinase)	SCYL1
P06422	Regulatory protein E2	E2	Human papillomavirus type 8	DOC_MAPK_gen_1	PF00069	Q96KG9	N-terminal kinase-like protein (Coated vesicle-associated kinase of 90 kDa) (SCY1-like protein 1) (Telomerase regulation-associated protein) (Telomerase transcriptional element-interacting factor) (Teratoma-associated tyrosine kinase)	SCYL1
Q32ZE1	Genome polyprotein [Cleaved into: Capsid protein C (Capsid protein) (Core protein); Protein prM (Precursor membrane protein); Peptide pr (Peptide precursor); Small envelope protein M (Matrix protein); Envelope protein E; Non-structural protein 1 (NS1); Non-structural protein 2A (NS2A); Serine protease subunit NS2B (Flavivirin protease NS2B regulatory subunit) (Non-structural protein 2B); Serine p…		Zika virus (ZIKV)	LIG_SH3_3	PF00018	Q96KQ4	Apoptosis-stimulating of p53 protein 1 (Protein phosphatase 1 regulatory subunit 13B)	PPP1R13B
Q32ZE1	Genome polyprotein [Cleaved into: Capsid protein C (Capsid protein) (Core protein); Protein prM (Precursor membrane protein); Peptide pr (Peptide precursor); Small envelope protein M (Matrix protein); Envelope protein E; Non-structural protein 1 (NS1); Non-structural protein 2A (NS2A); Serine protease subunit NS2B (Flavivirin protease NS2B regulatory subunit) (Non-structural protein 2B); Serine p…		Zika virus (ZIKV)	LIG_SH3_2	PF00018	Q96KQ4	Apoptosis-stimulating of p53 protein 1 (Protein phosphatase 1 regulatory subunit 13B)	PPP1R13B
Q32ZE1	Genome polyprotein [Cleaved into: Capsid protein C (Capsid protein) (Core protein); Protein prM (Precursor membrane protein); Peptide pr (Peptide precursor); Small envelope protein M (Matrix protein); Envelope protein E; Non-structural protein 1 (NS1); Non-structural protein 2A (NS2A); Serine protease subunit NS2B (Flavivirin protease NS2B regulatory subunit) (Non-structural protein 2B); Serine p…		Zika virus (ZIKV)	LIG_SH3_1	PF00018	Q96KQ4	Apoptosis-stimulating of p53 protein 1 (Protein phosphatase 1 regulatory subunit 13B)	PPP1R13B
P06463	Protein E6	E6	Human papillomavirus type 18	LIG_PDZ_Class_1	PF00595	Q96L92	Sorting nexin-27	SNX27
P03126	Protein E6	E6	Human papillomavirus type 16	LIG_PDZ_Class_1	PF00595	Q96L92	Sorting nexin-27	SNX27
P17383	Regulatory protein E2	E2	Human papillomavirus 31	TRG_ER_diArg_1	PF00400	Q96MX6	Dynein axonemal assembly factor 10 (WD repeat-containing protein 92) (WD repeat-containing protein Monad)	DNAAF10
A0A024B7W1	Genome polyprotein [Cleaved into: Capsid protein C (Capsid protein) (Core protein); Protein prM (Precursor membrane protein); Peptide pr (Peptide precursor); Small envelope protein M (Matrix protein); Envelope protein E; Non-structural protein 1 (NS1); Non-structural protein 2A (NS2A); Serine protease subunit NS2B (Flavivirin protease NS2B regulatory subunit) (Non-structural protein 2B); Serine p…		Zika virus (isolate ZIKV/Human/French Polynesia/10087PF/2013) (ZIKV)	LIG_SH3_2	PF07653	Q96PC5	Melanoma inhibitory activity protein 2 (MIA protein 2) (CTAGE family member 5 ER export factor) (Cutaneous T-cell lymphoma-associated antigen 5) (Meningioma-expressed antigen 6/11)	MIA2
Q32ZE1	Genome polyprotein [Cleaved into: Capsid protein C (Capsid protein) (Core protein); Protein prM (Precursor membrane protein); Peptide pr (Peptide precursor); Small envelope protein M (Matrix protein); Envelope protein E; Non-structural protein 1 (NS1); Non-structural protein 2A (NS2A); Serine protease subunit NS2B (Flavivirin protease NS2B regulatory subunit) (Non-structural protein 2B); Serine p…		Zika virus (ZIKV)	LIG_SH3_2	PF07653	Q96PC5	Melanoma inhibitory activity protein 2 (MIA protein 2) (CTAGE family member 5 ER export factor) (Cutaneous T-cell lymphoma-associated antigen 5) (Meningioma-expressed antigen 6/11)	MIA2
F5HB41	Uncharacterized protein US30	US30	Human cytomegalovirus (strain Merlin) (HHV-5) (Human herpesvirus 5)	LIG_WW_1	PF00397	Q96PU5	E3 ubiquitin-protein ligase NEDD4-like (EC 2.3.2.26) (EC 2.3.2.36) (HECT-type E3 ubiquitin transferase NED4L) (NEDD4.2) (Nedd4-2)	NEDD4L
Q1HVJ2	Latent membrane protein 2 (Terminal protein)	LMP2	Epstein-Barr virus (strain AG876) (HHV-4) (Human herpesvirus 4)	LIG_WW_1	PF00397	Q96PU5	E3 ubiquitin-protein ligase NEDD4-like (EC 2.3.2.26) (EC 2.3.2.36) (HECT-type E3 ubiquitin transferase NED4L) (NEDD4.2) (Nedd4-2)	NEDD4L
F5H9Z4	Membrane protein UL20	UL20	Human cytomegalovirus (strain Merlin) (HHV-5) (Human herpesvirus 5)	LIG_WW_2	PF00397	Q96PU5	E3 ubiquitin-protein ligase NEDD4-like (EC 2.3.2.26) (EC 2.3.2.36) (HECT-type E3 ubiquitin transferase NED4L) (NEDD4.2) (Nedd4-2)	NEDD4L
F5HHZ3	Protein UL42	UL42	Human cytomegalovirus (strain Merlin) (HHV-5) (Human herpesvirus 5)	LIG_WW_1	PF00397	Q96PU5	E3 ubiquitin-protein ligase NEDD4-like (EC 2.3.2.26) (EC 2.3.2.36) (HECT-type E3 ubiquitin transferase NED4L) (NEDD4.2) (Nedd4-2)	NEDD4L
P03322	Gag polyprotein [Cleaved into: Matrix protein p19; p2A; p2B; p10; Capsid protein p27, alternate cleaved 1; Capsid protein p27, alternate cleaved 2; Spacer peptide (SP) (p3); Nucleocapsid protein p12 (NCp12); Protease p15 (EC 3.4.23.-)]	gag	Rous sarcoma virus subgroup C (strain Prague) (RSV-Pr-C)	LIG_PDZ_Class_1	PF00595	Q96QZ7	Membrane-associated guanylate kinase, WW and PDZ domain-containing protein 1 (Atrophin-1-interacting protein 3) (AIP-3) (BAI1-associated protein 1) (BAP-1) (Membrane-associated guanylate kinase inverted 1) (MAGI-1) (Trinucleotide repeat-containing gene 19 protein) (WW domain-containing protein 3) (WWP3)	MAGI1
P03126	Protein E6	E6	Human papillomavirus type 16	LIG_PDZ_Class_1	PF00595	Q96QZ7	Membrane-associated guanylate kinase, WW and PDZ domain-containing protein 1 (Atrophin-1-interacting protein 3) (AIP-3) (BAI1-associated protein 1) (BAP-1) (Membrane-associated guanylate kinase inverted 1) (MAGI-1) (Trinucleotide repeat-containing gene 19 protein) (WW domain-containing protein 3) (WWP3)	MAGI1
P17386	Protein E6	E6	Human papillomavirus 31	LIG_PDZ_Class_1	PF00595	Q96QZ7	Membrane-associated guanylate kinase, WW and PDZ domain-containing protein 1 (Atrophin-1-interacting protein 3) (AIP-3) (BAI1-associated protein 1) (BAP-1) (Membrane-associated guanylate kinase inverted 1) (MAGI-1) (Trinucleotide repeat-containing gene 19 protein) (WW domain-containing protein 3) (WWP3)	MAGI1
P06427	Protein E6	E6	Human papillomavirus 33	LIG_PDZ_Class_1	PF00595	Q96QZ7	Membrane-associated guanylate kinase, WW and PDZ domain-containing protein 1 (Atrophin-1-interacting protein 3) (AIP-3) (BAI1-associated protein 1) (BAP-1) (Membrane-associated guanylate kinase inverted 1) (MAGI-1) (Trinucleotide repeat-containing gene 19 protein) (WW domain-containing protein 3) (WWP3)	MAGI1
P06463	Protein E6	E6	Human papillomavirus type 18	LIG_PDZ_Class_1	PF00595	Q96QZ7	Membrane-associated guanylate kinase, WW and PDZ domain-containing protein 1 (Atrophin-1-interacting protein 3) (AIP-3) (BAI1-associated protein 1) (BAP-1) (Membrane-associated guanylate kinase inverted 1) (MAGI-1) (Trinucleotide repeat-containing gene 19 protein) (WW domain-containing protein 3) (WWP3)	MAGI1
P0DTD1	Replicase polyprotein 1ab (pp1ab) (ORF1ab polyprotein) [Cleaved into: Host translation inhibitor nsp1 (Leader protein) (Non-structural protein 1) (nsp1); Non-structural protein 2 (nsp2) (p65 homolog); Papain-like protease nsp3 (EC 3.4.19.12) (EC 3.4.22.-) (Non-structural protein 3) (nsp3) (PL2-PRO) (Papain-like proteinase) (PL-PRO); Non-structural protein 4 (nsp4); 3C-like proteinase nsp5 (3CL-PR…	rep 1a-1b	Severe acute respiratory syndrome coronavirus 2 (2019-nCoV) (SARS-CoV-2)	DOC_MAPK_gen_1	PF00069	Q96RG2	PAS domain-containing serine/threonine-protein kinase (PAS-kinase) (PASKIN) (hPASK) (EC 2.7.11.1)	PASK
F5HG98	Apoptosis inhibitor UL38	UL38	Human cytomegalovirus (strain Merlin) (HHV-5) (Human herpesvirus 5)	LIG_PDZ_Class_2	PF00595	Q96RT1	Erbin (Densin-180-like protein) (Erbb2-interacting protein) (Protein LAP2)	ERBIN
P06922	Protein E4 (E1^E4)	E4	Human papillomavirus type 16	DOC_MAPK_gen_1	PF00069	Q96SB4	SRSF protein kinase 1 (EC 2.7.11.1) (SFRS protein kinase 1) (Serine/arginine-rich protein-specific kinase 1) (SR-protein-specific kinase 1)	SRPK1
P0DTD1	Replicase polyprotein 1ab (pp1ab) (ORF1ab polyprotein) [Cleaved into: Host translation inhibitor nsp1 (Leader protein) (Non-structural protein 1) (nsp1); Non-structural protein 2 (nsp2) (p65 homolog); Papain-like protease nsp3 (EC 3.4.19.12) (EC 3.4.22.-) (Non-structural protein 3) (nsp3) (PL2-PRO) (Papain-like proteinase) (PL-PRO); Non-structural protein 4 (nsp4); 3C-like proteinase nsp5 (3CL-PR…	rep 1a-1b	Severe acute respiratory syndrome coronavirus 2 (2019-nCoV) (SARS-CoV-2)	DOC_MAPK_gen_1	PF00069	Q96SB4	SRSF protein kinase 1 (EC 2.7.11.1) (SFRS protein kinase 1) (Serine/arginine-rich protein-specific kinase 1) (SR-protein-specific kinase 1)	SRPK1
P03430	RNA-directed RNA polymerase catalytic subunit (EC 2.7.7.48) (Polymerase basic protein 1) (PB1) (RNA-directed RNA polymerase subunit P1)	PB1	Influenza A virus (strain A/Wilson-Smith/1933 H1N1) (Influenza A virus (strain A/WS/1933 H1N1))	DOC_MAPK_gen_1	PF00069	Q96SB4	SRSF protein kinase 1 (EC 2.7.11.1) (SFRS protein kinase 1) (Serine/arginine-rich protein-specific kinase 1) (SR-protein-specific kinase 1)	SRPK1
P29991	Genome polyprotein [Cleaved into: Capsid protein C (Core protein); Protein prM; Peptide pr; Small envelope protein M (Matrix protein); Envelope protein E; Non-structural protein 1 (NS1); Non-structural protein 2A (NS2A); Serine protease subunit NS2B (Flavivirin protease NS2B regulatory subunit) (Non-structural protein 2B); Serine protease NS3 (EC 3.4.21.91) (EC 3.6.1.15) (EC 3.6.4.13) (Flavivirin…		Dengue virus type 2 (strain 16681-PDK53) (DENV-2)	DOC_MAPK_gen_1	PF00069	Q96SB4	SRSF protein kinase 1 (EC 2.7.11.1) (SFRS protein kinase 1) (Serine/arginine-rich protein-specific kinase 1) (SR-protein-specific kinase 1)	SRPK1
P15682	Nucleoprotein (Nucleocapsid protein) (Protein N)	NP	Influenza A virus (strain A/Wilson-Smith/1933 H1N1) (Influenza A virus (strain A/WS/1933 H1N1))	DOC_MAPK_gen_1	PF00069	Q96SB4	SRSF protein kinase 1 (EC 2.7.11.1) (SFRS protein kinase 1) (Serine/arginine-rich protein-specific kinase 1) (SR-protein-specific kinase 1)	SRPK1
P04620	Protein Rev (ART/TRS) (Anti-repression transactivator) (Regulator of expression of viral proteins)	rev	Human immunodeficiency virus type 1 group M subtype B (isolate BRU/LAI) (HIV-1)	LIG_ULM_U2AF65_1	PF00076	Q96T37	RNA-binding protein 15 (One-twenty two protein 1) (RNA-binding motif protein 15)	RBM15
Q6SWD3	Uncharacterized protein IRL6 (TRL6)	RL6	Human cytomegalovirus (strain Merlin) (HHV-5) (Human herpesvirus 5)	LIG_CAP-Gly_1	PF01302	Q99426	Tubulin-folding cofactor B (Cytoskeleton-associated protein 1) (Cytoskeleton-associated protein CKAPI) (Tubulin-specific chaperone B)	TBCB
P0DTD1	Replicase polyprotein 1ab (pp1ab) (ORF1ab polyprotein) [Cleaved into: Host translation inhibitor nsp1 (Leader protein) (Non-structural protein 1) (nsp1); Non-structural protein 2 (nsp2) (p65 homolog); Papain-like protease nsp3 (EC 3.4.19.12) (EC 3.4.22.-) (Non-structural protein 3) (nsp3) (PL2-PRO) (Papain-like proteinase) (PL-PRO); Non-structural protein 4 (nsp4); 3C-like proteinase nsp5 (3CL-PR…	rep 1a-1b	Severe acute respiratory syndrome coronavirus 2 (2019-nCoV) (SARS-CoV-2)	DOC_MAPK_gen_1	PF00069	Q99558	Mitogen-activated protein kinase kinase kinase 14 (EC 2.7.11.25) (NF-kappa-beta-inducing kinase) (HsNIK) (Serine/threonine-protein kinase NIK)	MAP3K14
P06422	Regulatory protein E2	E2	Human papillomavirus type 8	TRG_ER_diArg_1	PF00400	Q99698	Lysosomal-trafficking regulator (Beige homolog)	LYST
P06422	Regulatory protein E2	E2	Human papillomavirus type 8	LIG_EH1_1	PF00400	Q99698	Lysosomal-trafficking regulator (Beige homolog)	LYST
P06921	Regulatory protein E2	E2	Human papillomavirus 5	TRG_ER_diArg_1	PF00400	Q99698	Lysosomal-trafficking regulator (Beige homolog)	LYST
P06423	Regulatory protein E2	E2	Human papillomavirus 33	LIG_EH1_1	PF00400	Q99698	Lysosomal-trafficking regulator (Beige homolog)	LYST
P06422	Regulatory protein E2	E2	Human papillomavirus type 8	DEG_SCF_FBW7_1	PF00400	Q99698	Lysosomal-trafficking regulator (Beige homolog)	LYST
P06423	Regulatory protein E2	E2	Human papillomavirus 33	TRG_ER_diArg_1	PF00400	Q99698	Lysosomal-trafficking regulator (Beige homolog)	LYST
P06921	Regulatory protein E2	E2	Human papillomavirus 5	LIG_EH1_1	PF00400	Q99698	Lysosomal-trafficking regulator (Beige homolog)	LYST
P06921	Regulatory protein E2	E2	Human papillomavirus 5	DEG_SCF_FBW7_1	PF00400	Q99698	Lysosomal-trafficking regulator (Beige homolog)	LYST
P36780	Regulatory protein E2	E2	Human papillomavirus 9	TRG_ER_diArg_1	PF00400	Q99698	Lysosomal-trafficking regulator (Beige homolog)	LYST
P04620	Protein Rev (ART/TRS) (Anti-repression transactivator) (Regulator of expression of viral proteins)	rev	Human immunodeficiency virus type 1 group M subtype B (isolate BRU/LAI) (HIV-1)	LIG_ULM_U2AF65_1	PF00076	Q99729	Heterogeneous nuclear ribonucleoprotein A/B (hnRNP A/B) (APOBEC1-binding protein 1) (ABBP-1)	HNRNPAB
P14076	Gag polyprotein (Pr53Gag) [Cleaved into: Matrix protein p19 (MA); Capsid protein p24 (CA); Nucleocapsid protein p15-gag (NC-gag)]	gag	Human T-cell leukemia virus 1 (isolate Caribbea HS-35 subtype A) (HTLV-1)	LIG_PTAP_UEV_1	PF05743	Q99816	Tumor susceptibility gene 101 protein (ESCRT-I complex subunit TSG101)	TSG101
P14349	Gag polyprotein (Pr71Gag) [Cleaved into: Gag protein (p68Gag); p3 (p3Gag)]	gag	Human spumaretrovirus (SFVcpz(hu)) (Human foamy virus)	LIG_PTAP_UEV_1	PF05743	Q99816	Tumor susceptibility gene 101 protein (ESCRT-I complex subunit TSG101)	TSG101
P04591	Gag polyprotein (Pr55Gag) [Cleaved into: Matrix protein p17 (MA); Capsid protein p24 (CA); Spacer peptide 1 (SP1) (p2); Nucleocapsid protein p7 (NC); Spacer peptide 2 (SP2) (p1); p6-gag]	gag	Human immunodeficiency virus type 1 group M subtype B (isolate HXB2) (HIV-1)	LIG_PTAP_UEV_1	PF05743	Q99816	Tumor susceptibility gene 101 protein (ESCRT-I complex subunit TSG101)	TSG101
P18095	Gag polyprotein (Pr55Gag) [Cleaved into: Matrix protein p17 (MA); Capsid protein p24 (CA); Spacer peptide 1 (SP1) (p2); Nucleocapsid protein p7 (NC); Spacer peptide 2 (SP2) (p1); p6-gag]	gag	Human immunodeficiency virus type 2 subtype A (isolate BEN) (HIV-2)	LIG_PTAP_UEV_1	PF05743	Q99816	Tumor susceptibility gene 101 protein (ESCRT-I complex subunit TSG101)	TSG101
P03332	Gag polyprotein (Pr65gag) (Core polyprotein) [Cleaved into: Matrix protein p15 (MA); RNA-binding phosphoprotein p12 (pp12); Capsid protein p30 (CA); Nucleocapsid protein p10-Gag (NC-gag)]	gag	Moloney murine leukemia virus (isolate Shinnick) (MoMLV)	LIG_SH3_1	PF00018	Q99961	Endophilin-A2 (EEN fusion partner of MLL) (Endophilin-2) (Extra eleven-nineteen leukemia fusion gene protein) (EEN) (SH3 domain protein 2B) (SH3 domain-containing GRB2-like protein 1)	SH3GL1
P03332	Gag polyprotein (Pr65gag) (Core polyprotein) [Cleaved into: Matrix protein p15 (MA); RNA-binding phosphoprotein p12 (pp12); Capsid protein p30 (CA); Nucleocapsid protein p10-Gag (NC-gag)]	gag	Moloney murine leukemia virus (isolate Shinnick) (MoMLV)	LIG_SH3_5	PF00018	Q99961	Endophilin-A2 (EEN fusion partner of MLL) (Endophilin-2) (Extra eleven-nineteen leukemia fusion gene protein) (EEN) (SH3 domain protein 2B) (SH3 domain-containing GRB2-like protein 1)	SH3GL1
Q6SW04	Protein IRS1	IRS1	Human cytomegalovirus (strain Merlin) (HHV-5) (Human herpesvirus 5)	LIG_SH3_1	PF00018	Q99961	Endophilin-A2 (EEN fusion partner of MLL) (Endophilin-2) (Extra eleven-nineteen leukemia fusion gene protein) (EEN) (SH3 domain protein 2B) (SH3 domain-containing GRB2-like protein 1)	SH3GL1
P03322	Gag polyprotein [Cleaved into: Matrix protein p19; p2A; p2B; p10; Capsid protein p27, alternate cleaved 1; Capsid protein p27, alternate cleaved 2; Spacer peptide (SP) (p3); Nucleocapsid protein p12 (NCp12); Protease p15 (EC 3.4.23.-)]	gag	Rous sarcoma virus subgroup C (strain Prague) (RSV-Pr-C)	LIG_SH3_3	PF00018	Q99961	Endophilin-A2 (EEN fusion partner of MLL) (Endophilin-2) (Extra eleven-nineteen leukemia fusion gene protein) (EEN) (SH3 domain protein 2B) (SH3 domain-containing GRB2-like protein 1)	SH3GL1
Q6SW04	Protein IRS1	IRS1	Human cytomegalovirus (strain Merlin) (HHV-5) (Human herpesvirus 5)	LIG_SH3_3	PF00018	Q99961	Endophilin-A2 (EEN fusion partner of MLL) (Endophilin-2) (Extra eleven-nineteen leukemia fusion gene protein) (EEN) (SH3 domain protein 2B) (SH3 domain-containing GRB2-like protein 1)	SH3GL1
P03332	Gag polyprotein (Pr65gag) (Core polyprotein) [Cleaved into: Matrix protein p15 (MA); RNA-binding phosphoprotein p12 (pp12); Capsid protein p30 (CA); Nucleocapsid protein p10-Gag (NC-gag)]	gag	Moloney murine leukemia virus (isolate Shinnick) (MoMLV)	LIG_SH3_3	PF00018	Q99961	Endophilin-A2 (EEN fusion partner of MLL) (Endophilin-2) (Extra eleven-nineteen leukemia fusion gene protein) (EEN) (SH3 domain protein 2B) (SH3 domain-containing GRB2-like protein 1)	SH3GL1
P03322	Gag polyprotein [Cleaved into: Matrix protein p19; p2A; p2B; p10; Capsid protein p27, alternate cleaved 1; Capsid protein p27, alternate cleaved 2; Spacer peptide (SP) (p3); Nucleocapsid protein p12 (NCp12); Protease p15 (EC 3.4.23.-)]	gag	Rous sarcoma virus subgroup C (strain Prague) (RSV-Pr-C)	LIG_SH3_1	PF00018	Q99961	Endophilin-A2 (EEN fusion partner of MLL) (Endophilin-2) (Extra eleven-nineteen leukemia fusion gene protein) (EEN) (SH3 domain protein 2B) (SH3 domain-containing GRB2-like protein 1)	SH3GL1
P03332	Gag polyprotein (Pr65gag) (Core polyprotein) [Cleaved into: Matrix protein p15 (MA); RNA-binding phosphoprotein p12 (pp12); Capsid protein p30 (CA); Nucleocapsid protein p10-Gag (NC-gag)]	gag	Moloney murine leukemia virus (isolate Shinnick) (MoMLV)	LIG_SH3_2	PF00018	Q99961	Endophilin-A2 (EEN fusion partner of MLL) (Endophilin-2) (Extra eleven-nineteen leukemia fusion gene protein) (EEN) (SH3 domain protein 2B) (SH3 domain-containing GRB2-like protein 1)	SH3GL1
Q6SW04	Protein IRS1	IRS1	Human cytomegalovirus (strain Merlin) (HHV-5) (Human herpesvirus 5)	LIG_SH3_2	PF00018	Q99961	Endophilin-A2 (EEN fusion partner of MLL) (Endophilin-2) (Extra eleven-nineteen leukemia fusion gene protein) (EEN) (SH3 domain protein 2B) (SH3 domain-containing GRB2-like protein 1)	SH3GL1
Q6SW04	Protein IRS1	IRS1	Human cytomegalovirus (strain Merlin) (HHV-5) (Human herpesvirus 5)	LIG_SH3_2	PF07653	Q99962	Endophilin-A1 (EEN-B1) (Endophilin-1) (SH3 domain protein 2A) (SH3 domain-containing GRB2-like protein 2)	SH3GL2
P0DTD1	Replicase polyprotein 1ab (pp1ab) (ORF1ab polyprotein) [Cleaved into: Host translation inhibitor nsp1 (Leader protein) (Non-structural protein 1) (nsp1); Non-structural protein 2 (nsp2) (p65 homolog); Papain-like protease nsp3 (EC 3.4.19.12) (EC 3.4.22.-) (Non-structural protein 3) (nsp3) (PL2-PRO) (Papain-like proteinase) (PL-PRO); Non-structural protein 4 (nsp4); 3C-like proteinase nsp5 (3CL-PR…	rep 1a-1b	Severe acute respiratory syndrome coronavirus 2 (2019-nCoV) (SARS-CoV-2)	DOC_MAPK_gen_1	PF00069	Q99986	Serine/threonine-protein kinase VRK1 (EC 2.7.11.1) (Vaccinia-related kinase 1)	VRK1
P29991	Genome polyprotein [Cleaved into: Capsid protein C (Core protein); Protein prM; Peptide pr; Small envelope protein M (Matrix protein); Envelope protein E; Non-structural protein 1 (NS1); Non-structural protein 2A (NS2A); Serine protease subunit NS2B (Flavivirin protease NS2B regulatory subunit) (Non-structural protein 2B); Serine protease NS3 (EC 3.4.21.91) (EC 3.6.1.15) (EC 3.6.4.13) (Flavivirin…		Dengue virus type 2 (strain 16681-PDK53) (DENV-2)	LIG_EH1_1	PF00400	Q9BQ67	Glutamate-rich WD repeat-containing protein 1	GRWD1
P29991	Genome polyprotein [Cleaved into: Capsid protein C (Core protein); Protein prM; Peptide pr; Small envelope protein M (Matrix protein); Envelope protein E; Non-structural protein 1 (NS1); Non-structural protein 2A (NS2A); Serine protease subunit NS2B (Flavivirin protease NS2B regulatory subunit) (Non-structural protein 2B); Serine protease NS3 (EC 3.4.21.91) (EC 3.6.1.15) (EC 3.6.4.13) (Flavivirin…		Dengue virus type 2 (strain 16681-PDK53) (DENV-2)	LIG_APCC_ABBA_1	PF00400	Q9BQ67	Glutamate-rich WD repeat-containing protein 1	GRWD1
P15682	Nucleoprotein (Nucleocapsid protein) (Protein N)	NP	Influenza A virus (strain A/Wilson-Smith/1933 H1N1) (Influenza A virus (strain A/WS/1933 H1N1))	LIG_EH1_1	PF00400	Q9BQ67	Glutamate-rich WD repeat-containing protein 1	GRWD1
P15682	Nucleoprotein (Nucleocapsid protein) (Protein N)	NP	Influenza A virus (strain A/Wilson-Smith/1933 H1N1) (Influenza A virus (strain A/WS/1933 H1N1))	DEG_COP1_1	PF00400	Q9BQ67	Glutamate-rich WD repeat-containing protein 1	GRWD1
P0DTD1	Replicase polyprotein 1ab (pp1ab) (ORF1ab polyprotein) [Cleaved into: Host translation inhibitor nsp1 (Leader protein) (Non-structural protein 1) (nsp1); Non-structural protein 2 (nsp2) (p65 homolog); Papain-like protease nsp3 (EC 3.4.19.12) (EC 3.4.22.-) (Non-structural protein 3) (nsp3) (PL2-PRO) (Papain-like proteinase) (PL-PRO); Non-structural protein 4 (nsp4); 3C-like proteinase nsp5 (3CL-PR…	rep 1a-1b	Severe acute respiratory syndrome coronavirus 2 (2019-nCoV) (SARS-CoV-2)	LIG_EH1_1	PF00400	Q9BQ67	Glutamate-rich WD repeat-containing protein 1	GRWD1
P29991	Genome polyprotein [Cleaved into: Capsid protein C (Core protein); Protein prM; Peptide pr; Small envelope protein M (Matrix protein); Envelope protein E; Non-structural protein 1 (NS1); Non-structural protein 2A (NS2A); Serine protease subunit NS2B (Flavivirin protease NS2B regulatory subunit) (Non-structural protein 2B); Serine protease NS3 (EC 3.4.21.91) (EC 3.6.1.15) (EC 3.6.4.13) (Flavivirin…		Dengue virus type 2 (strain 16681-PDK53) (DENV-2)	DEG_SCF_FBW7_1	PF00400	Q9BQ67	Glutamate-rich WD repeat-containing protein 1	GRWD1
P03315	Structural polyprotein (p130) [Cleaved into: Capsid protein (EC 3.4.21.90) (Coat protein) (C); Precursor of protein E3/E2 (p62) (pE2); Assembly protein E3; Spike glycoprotein E2 (E2 envelope glycoprotein); 6K protein; Spike glycoprotein E1 (E1 envelope glycoprotein)]		Semliki forest virus (SFV)	DEG_APCC_DBOX_1	PF00400	Q9BQ67	Glutamate-rich WD repeat-containing protein 1	GRWD1
P0DTC3	ORF3a protein (ORF3a) (Accessory protein 3a) (Protein 3a) (Protein U274) (Protein X1)	3a	Severe acute respiratory syndrome coronavirus 2 (2019-nCoV) (SARS-CoV-2)	LIG_APCC_ABBA_1	PF00400	Q9BQ67	Glutamate-rich WD repeat-containing protein 1	GRWD1
P15682	Nucleoprotein (Nucleocapsid protein) (Protein N)	NP	Influenza A virus (strain A/Wilson-Smith/1933 H1N1) (Influenza A virus (strain A/WS/1933 H1N1))	TRG_ER_diArg_1	PF00400	Q9BQ67	Glutamate-rich WD repeat-containing protein 1	GRWD1
P03430	RNA-directed RNA polymerase catalytic subunit (EC 2.7.7.48) (Polymerase basic protein 1) (PB1) (RNA-directed RNA polymerase subunit P1)	PB1	Influenza A virus (strain A/Wilson-Smith/1933 H1N1) (Influenza A virus (strain A/WS/1933 H1N1))	LIG_EH1_1	PF00400	Q9BQ67	Glutamate-rich WD repeat-containing protein 1	GRWD1
P03315	Structural polyprotein (p130) [Cleaved into: Capsid protein (EC 3.4.21.90) (Coat protein) (C); Precursor of protein E3/E2 (p62) (pE2); Assembly protein E3; Spike glycoprotein E2 (E2 envelope glycoprotein); 6K protein; Spike glycoprotein E1 (E1 envelope glycoprotein)]		Semliki forest virus (SFV)	TRG_ER_diArg_1	PF00400	Q9BQ67	Glutamate-rich WD repeat-containing protein 1	GRWD1
P29991	Genome polyprotein [Cleaved into: Capsid protein C (Core protein); Protein prM; Peptide pr; Small envelope protein M (Matrix protein); Envelope protein E; Non-structural protein 1 (NS1); Non-structural protein 2A (NS2A); Serine protease subunit NS2B (Flavivirin protease NS2B regulatory subunit) (Non-structural protein 2B); Serine protease NS3 (EC 3.4.21.91) (EC 3.6.1.15) (EC 3.6.4.13) (Flavivirin…		Dengue virus type 2 (strain 16681-PDK53) (DENV-2)	TRG_ER_diArg_1	PF00400	Q9BQ67	Glutamate-rich WD repeat-containing protein 1	GRWD1
P03430	RNA-directed RNA polymerase catalytic subunit (EC 2.7.7.48) (Polymerase basic protein 1) (PB1) (RNA-directed RNA polymerase subunit P1)	PB1	Influenza A virus (strain A/Wilson-Smith/1933 H1N1) (Influenza A virus (strain A/WS/1933 H1N1))	TRG_ER_diArg_1	PF00400	Q9BQ67	Glutamate-rich WD repeat-containing protein 1	GRWD1
P0DTD1	Replicase polyprotein 1ab (pp1ab) (ORF1ab polyprotein) [Cleaved into: Host translation inhibitor nsp1 (Leader protein) (Non-structural protein 1) (nsp1); Non-structural protein 2 (nsp2) (p65 homolog); Papain-like protease nsp3 (EC 3.4.19.12) (EC 3.4.22.-) (Non-structural protein 3) (nsp3) (PL2-PRO) (Papain-like proteinase) (PL-PRO); Non-structural protein 4 (nsp4); 3C-like proteinase nsp5 (3CL-PR…	rep 1a-1b	Severe acute respiratory syndrome coronavirus 2 (2019-nCoV) (SARS-CoV-2)	LIG_APCC_ABBA_1	PF00400	Q9BQ67	Glutamate-rich WD repeat-containing protein 1	GRWD1
P03315	Structural polyprotein (p130) [Cleaved into: Capsid protein (EC 3.4.21.90) (Coat protein) (C); Precursor of protein E3/E2 (p62) (pE2); Assembly protein E3; Spike glycoprotein E2 (E2 envelope glycoprotein); 6K protein; Spike glycoprotein E1 (E1 envelope glycoprotein)]		Semliki forest virus (SFV)	LIG_EH1_1	PF00400	Q9BQ67	Glutamate-rich WD repeat-containing protein 1	GRWD1
P0DTD1	Replicase polyprotein 1ab (pp1ab) (ORF1ab polyprotein) [Cleaved into: Host translation inhibitor nsp1 (Leader protein) (Non-structural protein 1) (nsp1); Non-structural protein 2 (nsp2) (p65 homolog); Papain-like protease nsp3 (EC 3.4.19.12) (EC 3.4.22.-) (Non-structural protein 3) (nsp3) (PL2-PRO) (Papain-like proteinase) (PL-PRO); Non-structural protein 4 (nsp4); 3C-like proteinase nsp5 (3CL-PR…	rep 1a-1b	Severe acute respiratory syndrome coronavirus 2 (2019-nCoV) (SARS-CoV-2)	DEG_APCC_KENBOX_2	PF00400	Q9BQ67	Glutamate-rich WD repeat-containing protein 1	GRWD1
P03433	Polymerase acidic protein (EC 3.1.-.-) (RNA-directed RNA polymerase subunit P2)	PA	Influenza A virus (strain A/Puerto Rico/8/1934 H1N1)	LIG_EH1_1	PF00400	Q9BQA1	Methylosome protein WDR77 (Androgen receptor cofactor p44) (Methylosome protein 50) (MEP-50) (WD repeat-containing protein 77) (p44/Mep50)	WDR77
P03431	RNA-directed RNA polymerase catalytic subunit (EC 2.7.7.48) (Polymerase basic protein 1) (PB1) (RNA-directed RNA polymerase subunit P1)	PB1	Influenza A virus (strain A/Puerto Rico/8/1934 H1N1)	DEG_APCC_DBOX_1	PF00400	Q9BQA1	Methylosome protein WDR77 (Androgen receptor cofactor p44) (Methylosome protein 50) (MEP-50) (WD repeat-containing protein 77) (p44/Mep50)	WDR77
Q1HVI8	Epstein-Barr nuclear antigen leader protein (EBNA-LP) (EBV nuclear antigen leader protein) (Epstein-Barr nuclear antigen 5) (EBNA-5) (EBV nuclear antigen 5)	EBNA-LP EBNA5	Epstein-Barr virus (strain AG876) (HHV-4) (Human herpesvirus 4)	TRG_ER_diArg_1	PF00400	Q9BQA1	Methylosome protein WDR77 (Androgen receptor cofactor p44) (Methylosome protein 50) (MEP-50) (WD repeat-containing protein 77) (p44/Mep50)	WDR77
P03317	Polyprotein P1234 (P1234) (Non-structural polyprotein) (p270 nonstructural polyprotein) [Cleaved into: Polyprotein P123' (P123'); Polyprotein P123 (P123); mRNA-capping enzyme nsP1 (EC 2.1.1.-) (EC 2.7.7.-) (Non-structural protein 1); Protease nsP2 (EC 3.4.22.-) (EC 3.6.1.15) (EC 3.6.1.74) (EC 3.6.4.13) (Non-structural protein 2) (nsP2); Non-structural protein 3' (nsP3') (EC 3.1.3.84); Non-structu…		Sindbis virus (SINV)	LIG_EH1_1	PF00400	Q9BQA1	Methylosome protein WDR77 (Androgen receptor cofactor p44) (Methylosome protein 50) (MEP-50) (WD repeat-containing protein 77) (p44/Mep50)	WDR77
Q8AZK7	Epstein-Barr nuclear antigen leader protein (EBNA-LP) (EBV nuclear antigen leader protein) (Epstein-Barr nuclear antigen 5) (EBNA-5) (EBV nuclear antigen 5)	EBNA-LP EBNA5	Epstein-Barr virus (strain B95-8) (HHV-4) (Human herpesvirus 4)	DEG_APCC_DBOX_1	PF00400	Q9BQA1	Methylosome protein WDR77 (Androgen receptor cofactor p44) (Methylosome protein 50) (MEP-50) (WD repeat-containing protein 77) (p44/Mep50)	WDR77
Q1HVI8	Epstein-Barr nuclear antigen leader protein (EBNA-LP) (EBV nuclear antigen leader protein) (Epstein-Barr nuclear antigen 5) (EBNA-5) (EBV nuclear antigen 5)	EBNA-LP EBNA5	Epstein-Barr virus (strain AG876) (HHV-4) (Human herpesvirus 4)	LIG_APCC_ABBA_1	PF00400	Q9BQA1	Methylosome protein WDR77 (Androgen receptor cofactor p44) (Methylosome protein 50) (MEP-50) (WD repeat-containing protein 77) (p44/Mep50)	WDR77
P03454	Hemagglutinin [Cleaved into: Hemagglutinin HA1 chain; Hemagglutinin HA2 chain]	HA	Influenza A virus (strain A/Wilson-Smith/1933 H1N1) (Influenza A virus (strain A/WS/1933 H1N1))	TRG_ER_diArg_1	PF00400	Q9BQA1	Methylosome protein WDR77 (Androgen receptor cofactor p44) (Methylosome protein 50) (MEP-50) (WD repeat-containing protein 77) (p44/Mep50)	WDR77
Q8AZK7	Epstein-Barr nuclear antigen leader protein (EBNA-LP) (EBV nuclear antigen leader protein) (Epstein-Barr nuclear antigen 5) (EBNA-5) (EBV nuclear antigen 5)	EBNA-LP EBNA5	Epstein-Barr virus (strain B95-8) (HHV-4) (Human herpesvirus 4)	LIG_APCC_ABBA_1	PF00400	Q9BQA1	Methylosome protein WDR77 (Androgen receptor cofactor p44) (Methylosome protein 50) (MEP-50) (WD repeat-containing protein 77) (p44/Mep50)	WDR77
P03454	Hemagglutinin [Cleaved into: Hemagglutinin HA1 chain; Hemagglutinin HA2 chain]	HA	Influenza A virus (strain A/Wilson-Smith/1933 H1N1) (Influenza A virus (strain A/WS/1933 H1N1))	DEG_APCC_DBOX_1	PF00400	Q9BQA1	Methylosome protein WDR77 (Androgen receptor cofactor p44) (Methylosome protein 50) (MEP-50) (WD repeat-containing protein 77) (p44/Mep50)	WDR77
P15682	Nucleoprotein (Nucleocapsid protein) (Protein N)	NP	Influenza A virus (strain A/Wilson-Smith/1933 H1N1) (Influenza A virus (strain A/WS/1933 H1N1))	DEG_COP1_1	PF00400	Q9BQA1	Methylosome protein WDR77 (Androgen receptor cofactor p44) (Methylosome protein 50) (MEP-50) (WD repeat-containing protein 77) (p44/Mep50)	WDR77
P03452	Hemagglutinin [Cleaved into: Hemagglutinin HA1 chain; Hemagglutinin HA2 chain]	HA	Influenza A virus (strain A/Puerto Rico/8/1934 H1N1)	TRG_ER_diArg_1	PF00400	Q9BQA1	Methylosome protein WDR77 (Androgen receptor cofactor p44) (Methylosome protein 50) (MEP-50) (WD repeat-containing protein 77) (p44/Mep50)	WDR77
P03427	Polymerase basic protein 2 (RNA-directed RNA polymerase subunit P3)	PB2	Influenza A virus (strain A/Wilson-Smith/1933 H1N1) (Influenza A virus (strain A/WS/1933 H1N1))	LIG_EH1_1	PF00400	Q9BQA1	Methylosome protein WDR77 (Androgen receptor cofactor p44) (Methylosome protein 50) (MEP-50) (WD repeat-containing protein 77) (p44/Mep50)	WDR77
Q1HVI8	Epstein-Barr nuclear antigen leader protein (EBNA-LP) (EBV nuclear antigen leader protein) (Epstein-Barr nuclear antigen 5) (EBNA-5) (EBV nuclear antigen 5)	EBNA-LP EBNA5	Epstein-Barr virus (strain AG876) (HHV-4) (Human herpesvirus 4)	DEG_APCC_DBOX_1	PF00400	Q9BQA1	Methylosome protein WDR77 (Androgen receptor cofactor p44) (Methylosome protein 50) (MEP-50) (WD repeat-containing protein 77) (p44/Mep50)	WDR77
P03317	Polyprotein P1234 (P1234) (Non-structural polyprotein) (p270 nonstructural polyprotein) [Cleaved into: Polyprotein P123' (P123'); Polyprotein P123 (P123); mRNA-capping enzyme nsP1 (EC 2.1.1.-) (EC 2.7.7.-) (Non-structural protein 1); Protease nsP2 (EC 3.4.22.-) (EC 3.6.1.15) (EC 3.6.1.74) (EC 3.6.4.13) (Non-structural protein 2) (nsP2); Non-structural protein 3' (nsP3') (EC 3.1.3.84); Non-structu…		Sindbis virus (SINV)	TRG_ER_diArg_1	PF00400	Q9BQA1	Methylosome protein WDR77 (Androgen receptor cofactor p44) (Methylosome protein 50) (MEP-50) (WD repeat-containing protein 77) (p44/Mep50)	WDR77
P03454	Hemagglutinin [Cleaved into: Hemagglutinin HA1 chain; Hemagglutinin HA2 chain]	HA	Influenza A virus (strain A/Wilson-Smith/1933 H1N1) (Influenza A virus (strain A/WS/1933 H1N1))	LIG_EH1_1	PF00400	Q9BQA1	Methylosome protein WDR77 (Androgen receptor cofactor p44) (Methylosome protein 50) (MEP-50) (WD repeat-containing protein 77) (p44/Mep50)	WDR77
P03452	Hemagglutinin [Cleaved into: Hemagglutinin HA1 chain; Hemagglutinin HA2 chain]	HA	Influenza A virus (strain A/Puerto Rico/8/1934 H1N1)	DEG_APCC_DBOX_1	PF00400	Q9BQA1	Methylosome protein WDR77 (Androgen receptor cofactor p44) (Methylosome protein 50) (MEP-50) (WD repeat-containing protein 77) (p44/Mep50)	WDR77
P03470	Neuraminidase (EC 3.2.1.18)	#N/A	Influenza A virus (strain A/Wilson-Smith/1933 H1N1) (Influenza A virus (strain A/WS/1933 H1N1))	LIG_APCC_ABBA_1	PF00400	Q9BQA1	Methylosome protein WDR77 (Androgen receptor cofactor p44) (Methylosome protein 50) (MEP-50) (WD repeat-containing protein 77) (p44/Mep50)	WDR77
P03470	Neuraminidase (EC 3.2.1.18)	#N/A	Influenza A virus (strain A/Wilson-Smith/1933 H1N1) (Influenza A virus (strain A/WS/1933 H1N1))	LIG_EH1_1	PF00400	Q9BQA1	Methylosome protein WDR77 (Androgen receptor cofactor p44) (Methylosome protein 50) (MEP-50) (WD repeat-containing protein 77) (p44/Mep50)	WDR77
P03317	Polyprotein P1234 (P1234) (Non-structural polyprotein) (p270 nonstructural polyprotein) [Cleaved into: Polyprotein P123' (P123'); Polyprotein P123 (P123); mRNA-capping enzyme nsP1 (EC 2.1.1.-) (EC 2.7.7.-) (Non-structural protein 1); Protease nsP2 (EC 3.4.22.-) (EC 3.6.1.15) (EC 3.6.1.74) (EC 3.6.4.13) (Non-structural protein 2) (nsP2); Non-structural protein 3' (nsP3') (EC 3.1.3.84); Non-structu…		Sindbis virus (SINV)	DEG_APCC_DBOX_1	PF00400	Q9BQA1	Methylosome protein WDR77 (Androgen receptor cofactor p44) (Methylosome protein 50) (MEP-50) (WD repeat-containing protein 77) (p44/Mep50)	WDR77
P15682	Nucleoprotein (Nucleocapsid protein) (Protein N)	NP	Influenza A virus (strain A/Wilson-Smith/1933 H1N1) (Influenza A virus (strain A/WS/1933 H1N1))	TRG_ER_diArg_1	PF00400	Q9BQA1	Methylosome protein WDR77 (Androgen receptor cofactor p44) (Methylosome protein 50) (MEP-50) (WD repeat-containing protein 77) (p44/Mep50)	WDR77
P03317	Polyprotein P1234 (P1234) (Non-structural polyprotein) (p270 nonstructural polyprotein) [Cleaved into: Polyprotein P123' (P123'); Polyprotein P123 (P123); mRNA-capping enzyme nsP1 (EC 2.1.1.-) (EC 2.7.7.-) (Non-structural protein 1); Protease nsP2 (EC 3.4.22.-) (EC 3.6.1.15) (EC 3.6.1.74) (EC 3.6.4.13) (Non-structural protein 2) (nsP2); Non-structural protein 3' (nsP3') (EC 3.1.3.84); Non-structu…		Sindbis virus (SINV)	DEG_APCC_KENBOX_2	PF00400	Q9BQA1	Methylosome protein WDR77 (Androgen receptor cofactor p44) (Methylosome protein 50) (MEP-50) (WD repeat-containing protein 77) (p44/Mep50)	WDR77
P03431	RNA-directed RNA polymerase catalytic subunit (EC 2.7.7.48) (Polymerase basic protein 1) (PB1) (RNA-directed RNA polymerase subunit P1)	PB1	Influenza A virus (strain A/Puerto Rico/8/1934 H1N1)	TRG_ER_diArg_1	PF00400	Q9BQA1	Methylosome protein WDR77 (Androgen receptor cofactor p44) (Methylosome protein 50) (MEP-50) (WD repeat-containing protein 77) (p44/Mep50)	WDR77
P03427	Polymerase basic protein 2 (RNA-directed RNA polymerase subunit P3)	PB2	Influenza A virus (strain A/Wilson-Smith/1933 H1N1) (Influenza A virus (strain A/WS/1933 H1N1))	TRG_ER_diArg_1	PF00400	Q9BQA1	Methylosome protein WDR77 (Androgen receptor cofactor p44) (Methylosome protein 50) (MEP-50) (WD repeat-containing protein 77) (p44/Mep50)	WDR77
P36799	Protein E6	E6	Human papillomavirus 3	LIG_EH1_1	PF00400	Q9BQA1	Methylosome protein WDR77 (Androgen receptor cofactor p44) (Methylosome protein 50) (MEP-50) (WD repeat-containing protein 77) (p44/Mep50)	WDR77
P15659	Polymerase acidic protein (EC 3.1.-.-) (RNA-directed RNA polymerase subunit P2)	PA	Influenza A virus (strain A/Wilson-Smith/1933 H1N1) (Influenza A virus (strain A/WS/1933 H1N1))	LIG_EH1_1	PF00400	Q9BQA1	Methylosome protein WDR77 (Androgen receptor cofactor p44) (Methylosome protein 50) (MEP-50) (WD repeat-containing protein 77) (p44/Mep50)	WDR77
P03428	Polymerase basic protein 2 (RNA-directed RNA polymerase subunit P3)	PB2	Influenza A virus (strain A/Puerto Rico/8/1934 H1N1)	TRG_ER_diArg_1	PF00400	Q9BQA1	Methylosome protein WDR77 (Androgen receptor cofactor p44) (Methylosome protein 50) (MEP-50) (WD repeat-containing protein 77) (p44/Mep50)	WDR77
P03430	RNA-directed RNA polymerase catalytic subunit (EC 2.7.7.48) (Polymerase basic protein 1) (PB1) (RNA-directed RNA polymerase subunit P1)	PB1	Influenza A virus (strain A/Wilson-Smith/1933 H1N1) (Influenza A virus (strain A/WS/1933 H1N1))	TRG_ER_diArg_1	PF00400	Q9BQA1	Methylosome protein WDR77 (Androgen receptor cofactor p44) (Methylosome protein 50) (MEP-50) (WD repeat-containing protein 77) (p44/Mep50)	WDR77
P03428	Polymerase basic protein 2 (RNA-directed RNA polymerase subunit P3)	PB2	Influenza A virus (strain A/Puerto Rico/8/1934 H1N1)	LIG_EH1_1	PF00400	Q9BQA1	Methylosome protein WDR77 (Androgen receptor cofactor p44) (Methylosome protein 50) (MEP-50) (WD repeat-containing protein 77) (p44/Mep50)	WDR77
P36799	Protein E6	E6	Human papillomavirus 3	TRG_ER_diArg_1	PF00400	Q9BQA1	Methylosome protein WDR77 (Androgen receptor cofactor p44) (Methylosome protein 50) (MEP-50) (WD repeat-containing protein 77) (p44/Mep50)	WDR77
P03431	RNA-directed RNA polymerase catalytic subunit (EC 2.7.7.48) (Polymerase basic protein 1) (PB1) (RNA-directed RNA polymerase subunit P1)	PB1	Influenza A virus (strain A/Puerto Rico/8/1934 H1N1)	LIG_EH1_1	PF00400	Q9BQA1	Methylosome protein WDR77 (Androgen receptor cofactor p44) (Methylosome protein 50) (MEP-50) (WD repeat-containing protein 77) (p44/Mep50)	WDR77
Q8AZK7	Epstein-Barr nuclear antigen leader protein (EBNA-LP) (EBV nuclear antigen leader protein) (Epstein-Barr nuclear antigen 5) (EBNA-5) (EBV nuclear antigen 5)	EBNA-LP EBNA5	Epstein-Barr virus (strain B95-8) (HHV-4) (Human herpesvirus 4)	TRG_ER_diArg_1	PF00400	Q9BQA1	Methylosome protein WDR77 (Androgen receptor cofactor p44) (Methylosome protein 50) (MEP-50) (WD repeat-containing protein 77) (p44/Mep50)	WDR77
P15682	Nucleoprotein (Nucleocapsid protein) (Protein N)	NP	Influenza A virus (strain A/Wilson-Smith/1933 H1N1) (Influenza A virus (strain A/WS/1933 H1N1))	LIG_EH1_1	PF00400	Q9BQA1	Methylosome protein WDR77 (Androgen receptor cofactor p44) (Methylosome protein 50) (MEP-50) (WD repeat-containing protein 77) (p44/Mep50)	WDR77
P05777	Matrix protein 1 (M1)	M	Influenza A virus (strain A/Wilson-Smith/1933 H1N1) (Influenza A virus (strain A/WS/1933 H1N1))	TRG_ER_diArg_1	PF00400	Q9BQA1	Methylosome protein WDR77 (Androgen receptor cofactor p44) (Methylosome protein 50) (MEP-50) (WD repeat-containing protein 77) (p44/Mep50)	WDR77
P03430	RNA-directed RNA polymerase catalytic subunit (EC 2.7.7.48) (Polymerase basic protein 1) (PB1) (RNA-directed RNA polymerase subunit P1)	PB1	Influenza A virus (strain A/Wilson-Smith/1933 H1N1) (Influenza A virus (strain A/WS/1933 H1N1))	LIG_EH1_1	PF00400	Q9BQA1	Methylosome protein WDR77 (Androgen receptor cofactor p44) (Methylosome protein 50) (MEP-50) (WD repeat-containing protein 77) (p44/Mep50)	WDR77
P03317	Polyprotein P1234 (P1234) (Non-structural polyprotein) (p270 nonstructural polyprotein) [Cleaved into: Polyprotein P123' (P123'); Polyprotein P123 (P123); mRNA-capping enzyme nsP1 (EC 2.1.1.-) (EC 2.7.7.-) (Non-structural protein 1); Protease nsP2 (EC 3.4.22.-) (EC 3.6.1.15) (EC 3.6.1.74) (EC 3.6.4.13) (Non-structural protein 2) (nsP2); Non-structural protein 3' (nsP3') (EC 3.1.3.84); Non-structu…		Sindbis virus (SINV)	DEG_SCF_FBW7_1	PF00400	Q9BQA1	Methylosome protein WDR77 (Androgen receptor cofactor p44) (Methylosome protein 50) (MEP-50) (WD repeat-containing protein 77) (p44/Mep50)	WDR77
P06821	Matrix protein 2 (Proton channel protein M2)	M	Influenza A virus (strain A/Puerto Rico/8/1934 H1N1)	LIG_EH1_1	PF00400	Q9BQA1	Methylosome protein WDR77 (Androgen receptor cofactor p44) (Methylosome protein 50) (MEP-50) (WD repeat-containing protein 77) (p44/Mep50)	WDR77
Q9WMX2	Genome polyprotein [Cleaved into: Core protein precursor (Capsid protein C) (p23); Mature core protein (p21); Envelope glycoprotein E1 (gp32) (gp35); Envelope glycoprotein E2 (NS1) (gp68) (gp70); Viroporin p7; Protease NS2 (p23) (EC 3.4.22.-); Serine protease/helicase NS3 (EC 3.4.21.98) (EC 3.6.1.15) (EC 3.6.4.13) (Hepacivirin) (NS3 helicase) (NS3 protease) (NS3P) (Viroporin p70); Non-structural …		Hepatitis C virus genotype 1b (isolate Con1) (HCV)	TRG_ER_diArg_1	PF00400	Q9BR76	Coronin-1B (Coronin-2)	CORO1B
P08411	Polyprotein P1234 (P1234) (Non-structural polyprotein) [Cleaved into: Polyprotein P123' (P123'); Polyprotein P123 (P123); mRNA-capping enzyme nsP1 (EC 2.1.1.-) (EC 2.7.7.-) (Non-structural protein 1); Protease nsP2 (EC 3.4.22.-) (EC 3.6.1.15) (EC 3.6.1.74) (EC 3.6.4.13) (Non-structural protein 2) (nsP2); Non-structural protein 3 (nsP3) (EC 3.1.3.84); Non-structural protein 3' (nsP3') (EC 3.1.3.84…		Semliki forest virus (SFV)	DEG_APCC_KENBOX_2	PF00400	Q9BR76	Coronin-1B (Coronin-2)	CORO1B
P08411	Polyprotein P1234 (P1234) (Non-structural polyprotein) [Cleaved into: Polyprotein P123' (P123'); Polyprotein P123 (P123); mRNA-capping enzyme nsP1 (EC 2.1.1.-) (EC 2.7.7.-) (Non-structural protein 1); Protease nsP2 (EC 3.4.22.-) (EC 3.6.1.15) (EC 3.6.1.74) (EC 3.6.4.13) (Non-structural protein 2) (nsP2); Non-structural protein 3 (nsP3) (EC 3.1.3.84); Non-structural protein 3' (nsP3') (EC 3.1.3.84…		Semliki forest virus (SFV)	TRG_ER_diArg_1	PF00400	Q9BR76	Coronin-1B (Coronin-2)	CORO1B
Q9WMX2	Genome polyprotein [Cleaved into: Core protein precursor (Capsid protein C) (p23); Mature core protein (p21); Envelope glycoprotein E1 (gp32) (gp35); Envelope glycoprotein E2 (NS1) (gp68) (gp70); Viroporin p7; Protease NS2 (p23) (EC 3.4.22.-); Serine protease/helicase NS3 (EC 3.4.21.98) (EC 3.6.1.15) (EC 3.6.4.13) (Hepacivirin) (NS3 helicase) (NS3 protease) (NS3P) (Viroporin p70); Non-structural …		Hepatitis C virus genotype 1b (isolate Con1) (HCV)	LIG_APCC_ABBA_1	PF00400	Q9BR76	Coronin-1B (Coronin-2)	CORO1B
Q9WMX2	Genome polyprotein [Cleaved into: Core protein precursor (Capsid protein C) (p23); Mature core protein (p21); Envelope glycoprotein E1 (gp32) (gp35); Envelope glycoprotein E2 (NS1) (gp68) (gp70); Viroporin p7; Protease NS2 (p23) (EC 3.4.22.-); Serine protease/helicase NS3 (EC 3.4.21.98) (EC 3.6.1.15) (EC 3.6.4.13) (Hepacivirin) (NS3 helicase) (NS3 protease) (NS3P) (Viroporin p70); Non-structural …		Hepatitis C virus genotype 1b (isolate Con1) (HCV)	DEG_SCF_FBW7_1	PF00400	Q9BR76	Coronin-1B (Coronin-2)	CORO1B
P08411	Polyprotein P1234 (P1234) (Non-structural polyprotein) [Cleaved into: Polyprotein P123' (P123'); Polyprotein P123 (P123); mRNA-capping enzyme nsP1 (EC 2.1.1.-) (EC 2.7.7.-) (Non-structural protein 1); Protease nsP2 (EC 3.4.22.-) (EC 3.6.1.15) (EC 3.6.1.74) (EC 3.6.4.13) (Non-structural protein 2) (nsP2); Non-structural protein 3 (nsP3) (EC 3.1.3.84); Non-structural protein 3' (nsP3') (EC 3.1.3.84…		Semliki forest virus (SFV)	LIG_EH1_1	PF00400	Q9BR76	Coronin-1B (Coronin-2)	CORO1B
Q9WMX2	Genome polyprotein [Cleaved into: Core protein precursor (Capsid protein C) (p23); Mature core protein (p21); Envelope glycoprotein E1 (gp32) (gp35); Envelope glycoprotein E2 (NS1) (gp68) (gp70); Viroporin p7; Protease NS2 (p23) (EC 3.4.22.-); Serine protease/helicase NS3 (EC 3.4.21.98) (EC 3.6.1.15) (EC 3.6.4.13) (Hepacivirin) (NS3 helicase) (NS3 protease) (NS3P) (Viroporin p70); Non-structural …		Hepatitis C virus genotype 1b (isolate Con1) (HCV)	DEG_COP1_1	PF00400	Q9BR76	Coronin-1B (Coronin-2)	CORO1B
P33469	Nucleoprotein (Nucleocapsid protein) (NC) (Protein N)	N 7a	Human coronavirus OC43 (HCoV-OC43)	LIG_SH2_STAT3	PF00017	Q9BRG2	SH2 domain-containing protein 3A (Novel SH2-containing protein 1)	SH2D3A
A0A024B7W1	Genome polyprotein [Cleaved into: Capsid protein C (Capsid protein) (Core protein); Protein prM (Precursor membrane protein); Peptide pr (Peptide precursor); Small envelope protein M (Matrix protein); Envelope protein E; Non-structural protein 1 (NS1); Non-structural protein 2A (NS2A); Serine protease subunit NS2B (Flavivirin protease NS2B regulatory subunit) (Non-structural protein 2B); Serine p…		Zika virus (isolate ZIKV/Human/French Polynesia/10087PF/2013) (ZIKV)	LIG_APCC_ABBA_1	PF00400	Q9BRX9	WD repeat domain-containing protein 83 (Mitogen-activated protein kinase organizer 1) (MAPK organizer 1)	WDR83
A0A024B7W1	Genome polyprotein [Cleaved into: Capsid protein C (Capsid protein) (Core protein); Protein prM (Precursor membrane protein); Peptide pr (Peptide precursor); Small envelope protein M (Matrix protein); Envelope protein E; Non-structural protein 1 (NS1); Non-structural protein 2A (NS2A); Serine protease subunit NS2B (Flavivirin protease NS2B regulatory subunit) (Non-structural protein 2B); Serine p…		Zika virus (isolate ZIKV/Human/French Polynesia/10087PF/2013) (ZIKV)	LIG_EH1_1	PF00400	Q9BRX9	WD repeat domain-containing protein 83 (Mitogen-activated protein kinase organizer 1) (MAPK organizer 1)	WDR83
A0A024B7W1	Genome polyprotein [Cleaved into: Capsid protein C (Capsid protein) (Core protein); Protein prM (Precursor membrane protein); Peptide pr (Peptide precursor); Small envelope protein M (Matrix protein); Envelope protein E; Non-structural protein 1 (NS1); Non-structural protein 2A (NS2A); Serine protease subunit NS2B (Flavivirin protease NS2B regulatory subunit) (Non-structural protein 2B); Serine p…		Zika virus (isolate ZIKV/Human/French Polynesia/10087PF/2013) (ZIKV)	DEG_APCC_DBOX_1	PF00400	Q9BRX9	WD repeat domain-containing protein 83 (Mitogen-activated protein kinase organizer 1) (MAPK organizer 1)	WDR83
P0C6X7	Replicase polyprotein 1ab (pp1ab) (ORF1ab polyprotein) [Cleaved into: Host translation inhibitor nsp1 (Leader protein) (Non-structural protein 1) (nsp1); Non-structural protein 2 (nsp2) (p65 homolog); Papain-like protease nsp3 (PL-PRO) (EC 3.4.19.12) (EC 3.4.22.-) (Non-structural protein 3) (nsp3) (PL2-PRO); Non-structural protein 4 (nsp4); 3C-like proteinase nsp5 (3CL-PRO) (3CLp) (EC 3.4.22.69) …	rep 1a-1b	Severe acute respiratory syndrome coronavirus (SARS-CoV)	LIG_EH1_1	PF00400	Q9BRX9	WD repeat domain-containing protein 83 (Mitogen-activated protein kinase organizer 1) (MAPK organizer 1)	WDR83
A0A024B7W1	Genome polyprotein [Cleaved into: Capsid protein C (Capsid protein) (Core protein); Protein prM (Precursor membrane protein); Peptide pr (Peptide precursor); Small envelope protein M (Matrix protein); Envelope protein E; Non-structural protein 1 (NS1); Non-structural protein 2A (NS2A); Serine protease subunit NS2B (Flavivirin protease NS2B regulatory subunit) (Non-structural protein 2B); Serine p…		Zika virus (isolate ZIKV/Human/French Polynesia/10087PF/2013) (ZIKV)	TRG_ER_diArg_1	PF00400	Q9BRX9	WD repeat domain-containing protein 83 (Mitogen-activated protein kinase organizer 1) (MAPK organizer 1)	WDR83
P0C6X7	Replicase polyprotein 1ab (pp1ab) (ORF1ab polyprotein) [Cleaved into: Host translation inhibitor nsp1 (Leader protein) (Non-structural protein 1) (nsp1); Non-structural protein 2 (nsp2) (p65 homolog); Papain-like protease nsp3 (PL-PRO) (EC 3.4.19.12) (EC 3.4.22.-) (Non-structural protein 3) (nsp3) (PL2-PRO); Non-structural protein 4 (nsp4); 3C-like proteinase nsp5 (3CL-PRO) (3CLp) (EC 3.4.22.69) …	rep 1a-1b	Severe acute respiratory syndrome coronavirus (SARS-CoV)	LIG_APCC_ABBA_1	PF00400	Q9BRX9	WD repeat domain-containing protein 83 (Mitogen-activated protein kinase organizer 1) (MAPK organizer 1)	WDR83
A0A024B7W1	Genome polyprotein [Cleaved into: Capsid protein C (Capsid protein) (Core protein); Protein prM (Precursor membrane protein); Peptide pr (Peptide precursor); Small envelope protein M (Matrix protein); Envelope protein E; Non-structural protein 1 (NS1); Non-structural protein 2A (NS2A); Serine protease subunit NS2B (Flavivirin protease NS2B regulatory subunit) (Non-structural protein 2B); Serine p…		Zika virus (isolate ZIKV/Human/French Polynesia/10087PF/2013) (ZIKV)	DEG_COP1_1	PF00400	Q9BRX9	WD repeat domain-containing protein 83 (Mitogen-activated protein kinase organizer 1) (MAPK organizer 1)	WDR83
P0C6X7	Replicase polyprotein 1ab (pp1ab) (ORF1ab polyprotein) [Cleaved into: Host translation inhibitor nsp1 (Leader protein) (Non-structural protein 1) (nsp1); Non-structural protein 2 (nsp2) (p65 homolog); Papain-like protease nsp3 (PL-PRO) (EC 3.4.19.12) (EC 3.4.22.-) (Non-structural protein 3) (nsp3) (PL2-PRO); Non-structural protein 4 (nsp4); 3C-like proteinase nsp5 (3CL-PRO) (3CLp) (EC 3.4.22.69) …	rep 1a-1b	Severe acute respiratory syndrome coronavirus (SARS-CoV)	DEG_APCC_KENBOX_2	PF00400	Q9BRX9	WD repeat domain-containing protein 83 (Mitogen-activated protein kinase organizer 1) (MAPK organizer 1)	WDR83
P04620	Protein Rev (ART/TRS) (Anti-repression transactivator) (Regulator of expression of viral proteins)	rev	Human immunodeficiency virus type 1 group M subtype B (isolate BRU/LAI) (HIV-1)	LIG_ULM_U2AF65_1	PF00076	Q9BTD8	RNA-binding protein 42 (RNA-binding motif protein 42)	RBM42
P0DTD1	Replicase polyprotein 1ab (pp1ab) (ORF1ab polyprotein) [Cleaved into: Host translation inhibitor nsp1 (Leader protein) (Non-structural protein 1) (nsp1); Non-structural protein 2 (nsp2) (p65 homolog); Papain-like protease nsp3 (EC 3.4.19.12) (EC 3.4.22.-) (Non-structural protein 3) (nsp3) (PL2-PRO) (Papain-like proteinase) (PL-PRO); Non-structural protein 4 (nsp4); 3C-like proteinase nsp5 (3CL-PR…	rep 1a-1b	Severe acute respiratory syndrome coronavirus 2 (2019-nCoV) (SARS-CoV-2)	DOC_PP2B_LxvP_1	PF13499	Q9BUP0	EF-hand domain-containing protein D1 (EF-hand domain-containing protein 1) (Swiprosin-2)	EFHD1
Q76R62	Large envelope protein (L glycoprotein) (L-HBsAg) (LHB) (Large S protein) (Large surface protein) (Major surface antigen)	S	Hepatitis B virus genotype C subtype ayr (isolate Human/Japan/Okamoto/-) (HBV-C)	DOC_PP2B_LxvP_1	PF13499	Q9BV35	Mitochondrial adenyl nucleotide antiporter SLC25A23 (Mitochondrial ATP-Mg/Pi carrier protein 2) (Short calcium-binding mitochondrial carrier protein 3) (SCaMC-3) (Solute carrier family 25 member 23)	SLC25A23
P0DTD1	Replicase polyprotein 1ab (pp1ab) (ORF1ab polyprotein) [Cleaved into: Host translation inhibitor nsp1 (Leader protein) (Non-structural protein 1) (nsp1); Non-structural protein 2 (nsp2) (p65 homolog); Papain-like protease nsp3 (EC 3.4.19.12) (EC 3.4.22.-) (Non-structural protein 3) (nsp3) (PL2-PRO) (Papain-like proteinase) (PL-PRO); Non-structural protein 4 (nsp4); 3C-like proteinase nsp5 (3CL-PR…	rep 1a-1b	Severe acute respiratory syndrome coronavirus 2 (2019-nCoV) (SARS-CoV-2)	LIG_EH1_1	PF00400	Q9BV38	WD repeat-containing protein 18	WDR18
Q99IB8	Genome polyprotein [Cleaved into: Core protein precursor (Capsid protein C) (p23); Mature core protein (p21); Envelope glycoprotein E1 (gp32) (gp35); Envelope glycoprotein E2 (NS1) (gp68) (gp70); Viroporin p7; Protease NS2 (p23) (EC 3.4.22.-) (Non-structural protein 2) (NS2); Serine protease/helicase NS3 (EC 3.4.21.98) (EC 3.6.1.15) (EC 3.6.4.13) (Hepacivirin) (NS3 helicase) (NS3 protease) (NS3P)…		Hepatitis C virus genotype 2a (isolate JFH-1) (HCV)	LIG_EH1_1	PF00400	Q9BV38	WD repeat-containing protein 18	WDR18
P0DTD1	Replicase polyprotein 1ab (pp1ab) (ORF1ab polyprotein) [Cleaved into: Host translation inhibitor nsp1 (Leader protein) (Non-structural protein 1) (nsp1); Non-structural protein 2 (nsp2) (p65 homolog); Papain-like protease nsp3 (EC 3.4.19.12) (EC 3.4.22.-) (Non-structural protein 3) (nsp3) (PL2-PRO) (Papain-like proteinase) (PL-PRO); Non-structural protein 4 (nsp4); 3C-like proteinase nsp5 (3CL-PR…	rep 1a-1b	Severe acute respiratory syndrome coronavirus 2 (2019-nCoV) (SARS-CoV-2)	LIG_APCC_ABBA_1	PF00400	Q9BV38	WD repeat-containing protein 18	WDR18
P17382	Replication protein E1 (EC 3.6.4.12) (ATP-dependent helicase E1)	E1	Human papillomavirus 31	TRG_ER_diArg_1	PF00400	Q9BV38	WD repeat-containing protein 18	WDR18
P17382	Replication protein E1 (EC 3.6.4.12) (ATP-dependent helicase E1)	E1	Human papillomavirus 31	LIG_APCC_ABBA_1	PF00400	Q9BV38	WD repeat-containing protein 18	WDR18
P17382	Replication protein E1 (EC 3.6.4.12) (ATP-dependent helicase E1)	E1	Human papillomavirus 31	DEG_APCC_KENBOX_2	PF00400	Q9BV38	WD repeat-containing protein 18	WDR18
Q99IB8	Genome polyprotein [Cleaved into: Core protein precursor (Capsid protein C) (p23); Mature core protein (p21); Envelope glycoprotein E1 (gp32) (gp35); Envelope glycoprotein E2 (NS1) (gp68) (gp70); Viroporin p7; Protease NS2 (p23) (EC 3.4.22.-) (Non-structural protein 2) (NS2); Serine protease/helicase NS3 (EC 3.4.21.98) (EC 3.6.1.15) (EC 3.6.4.13) (Hepacivirin) (NS3 helicase) (NS3 protease) (NS3P)…		Hepatitis C virus genotype 2a (isolate JFH-1) (HCV)	TRG_ER_diArg_1	PF00400	Q9BV38	WD repeat-containing protein 18	WDR18
P0DTD1	Replicase polyprotein 1ab (pp1ab) (ORF1ab polyprotein) [Cleaved into: Host translation inhibitor nsp1 (Leader protein) (Non-structural protein 1) (nsp1); Non-structural protein 2 (nsp2) (p65 homolog); Papain-like protease nsp3 (EC 3.4.19.12) (EC 3.4.22.-) (Non-structural protein 3) (nsp3) (PL2-PRO) (Papain-like proteinase) (PL-PRO); Non-structural protein 4 (nsp4); 3C-like proteinase nsp5 (3CL-PR…	rep 1a-1b	Severe acute respiratory syndrome coronavirus 2 (2019-nCoV) (SARS-CoV-2)	DEG_APCC_KENBOX_2	PF00400	Q9BV38	WD repeat-containing protein 18	WDR18
F5HCJ2	Protein vCCL3	K4.1	Human herpesvirus 8 type P (isolate GK18) (HHV-8) (Kaposi's sarcoma-associated herpesvirus)	TRG_ER_diArg_1	PF00400	Q9BV38	WD repeat-containing protein 18	WDR18
Q99IB8	Genome polyprotein [Cleaved into: Core protein precursor (Capsid protein C) (p23); Mature core protein (p21); Envelope glycoprotein E1 (gp32) (gp35); Envelope glycoprotein E2 (NS1) (gp68) (gp70); Viroporin p7; Protease NS2 (p23) (EC 3.4.22.-) (Non-structural protein 2) (NS2); Serine protease/helicase NS3 (EC 3.4.21.98) (EC 3.6.1.15) (EC 3.6.4.13) (Hepacivirin) (NS3 helicase) (NS3 protease) (NS3P)…		Hepatitis C virus genotype 2a (isolate JFH-1) (HCV)	DEG_SCF_FBW7_1	PF00400	Q9BV38	WD repeat-containing protein 18	WDR18
Q6SW81	Nuclear egress protein 2	NEC2 UL50	Human cytomegalovirus (strain Merlin) (HHV-5) (Human herpesvirus 5)	LIG_SH3_2	PF07653	Q9BX66	Sorbin and SH3 domain-containing protein 1 (Ponsin) (SH3 domain protein 5) (SH3P12) (c-Cbl-associated protein) (CAP)	SORBS1
Q6SW81	Nuclear egress protein 2	NEC2 UL50	Human cytomegalovirus (strain Merlin) (HHV-5) (Human herpesvirus 5)	LIG_SH3_3	PF00018	Q9BX66	Sorbin and SH3 domain-containing protein 1 (Ponsin) (SH3 domain protein 5) (SH3P12) (c-Cbl-associated protein) (CAP)	SORBS1
Q6SW81	Nuclear egress protein 2	NEC2 UL50	Human cytomegalovirus (strain Merlin) (HHV-5) (Human herpesvirus 5)	LIG_SH3_2	PF14604	Q9BX66	Sorbin and SH3 domain-containing protein 1 (Ponsin) (SH3 domain protein 5) (SH3P12) (c-Cbl-associated protein) (CAP)	SORBS1
Q6SW81	Nuclear egress protein 2	NEC2 UL50	Human cytomegalovirus (strain Merlin) (HHV-5) (Human herpesvirus 5)	LIG_SH3_2	PF00018	Q9BX66	Sorbin and SH3 domain-containing protein 1 (Ponsin) (SH3 domain protein 5) (SH3P12) (c-Cbl-associated protein) (CAP)	SORBS1
Q6SW81	Nuclear egress protein 2	NEC2 UL50	Human cytomegalovirus (strain Merlin) (HHV-5) (Human herpesvirus 5)	LIG_SH3_1	PF00018	Q9BX66	Sorbin and SH3 domain-containing protein 1 (Ponsin) (SH3 domain protein 5) (SH3P12) (c-Cbl-associated protein) (CAP)	SORBS1
P04601	Protein Nef (3'ORF) (Negative factor) (F-protein) [Cleaved into: C-terminal core protein]	nef	Human immunodeficiency virus type 1 group M subtype B (isolate HXB2) (HIV-1)	TRG_LysEnd_APsAcLL_1	PF01217	Q9BXS5	AP-1 complex subunit mu-1 (AP-mu chain family member mu1A) (Adaptor protein complex AP-1 subunit mu-1) (Adaptor-related protein complex 1 subunit mu-1) (Clathrin assembly protein complex 1 mu-1 medium chain 1) (Clathrin coat assembly protein AP47) (Clathrin coat-associated protein AP47) (Golgi adaptor HA1/AP1 adaptin mu-1 subunit) (Mu-adaptin 1) (Mu1A-adaptin)	AP1M1
P0DTC5	Membrane protein (M) (E1 glycoprotein) (Matrix glycoprotein) (Membrane glycoprotein)	M	Severe acute respiratory syndrome coronavirus 2 (2019-nCoV) (SARS-CoV-2)	TRG_LysEnd_APsAcLL_1	PF01217	Q9BXS5	AP-1 complex subunit mu-1 (AP-mu chain family member mu1A) (Adaptor protein complex AP-1 subunit mu-1) (Adaptor-related protein complex 1 subunit mu-1) (Clathrin assembly protein complex 1 mu-1 medium chain 1) (Clathrin coat assembly protein AP47) (Clathrin coat-associated protein AP47) (Golgi adaptor HA1/AP1 adaptin mu-1 subunit) (Mu-adaptin 1) (Mu1A-adaptin)	AP1M1
P18272	Nucleoprotein (Ebola NP) (eNP) (Nucleocapsid protein) (Protein N)	NP	Zaire ebolavirus (strain Mayinga-76) (ZEBOV) (Zaire Ebola virus)	TRG_LysEnd_APsAcLL_1	PF01217	Q9BXS5	AP-1 complex subunit mu-1 (AP-mu chain family member mu1A) (Adaptor protein complex AP-1 subunit mu-1) (Adaptor-related protein complex 1 subunit mu-1) (Clathrin assembly protein complex 1 mu-1 medium chain 1) (Clathrin coat assembly protein AP47) (Clathrin coat-associated protein AP47) (Golgi adaptor HA1/AP1 adaptin mu-1 subunit) (Mu-adaptin 1) (Mu1A-adaptin)	AP1M1
A0A024B7W1	Genome polyprotein [Cleaved into: Capsid protein C (Capsid protein) (Core protein); Protein prM (Precursor membrane protein); Peptide pr (Peptide precursor); Small envelope protein M (Matrix protein); Envelope protein E; Non-structural protein 1 (NS1); Non-structural protein 2A (NS2A); Serine protease subunit NS2B (Flavivirin protease NS2B regulatory subunit) (Non-structural protein 2B); Serine p…		Zika virus (isolate ZIKV/Human/French Polynesia/10087PF/2013) (ZIKV)	LIG_SH3_2	PF14604	Q9BYC5	Alpha-(1,6)-fucosyltransferase (Alpha1-6FucT) (EC 2.4.1.68) (Fucosyltransferase 8) (GDP-L-Fuc:N-acetyl-beta-D-glucosaminide alpha1,6-fucosyltransferase) (GDP-fucose--glycoprotein fucosyltransferase) (Glycoprotein 6-alpha-L-fucosyltransferase)	FUT8
P04578	Envelope glycoprotein gp160 (Env polyprotein) [Cleaved into: Surface protein gp120 (SU) (Glycoprotein 120) (gp120); Transmembrane protein gp41 (TM) (Glycoprotein 41) (gp41)]	env	Human immunodeficiency virus type 1 group M subtype B (isolate HXB2) (HIV-1)	LIG_SH3_2	PF14604	Q9BYC5	Alpha-(1,6)-fucosyltransferase (Alpha1-6FucT) (EC 2.4.1.68) (Fucosyltransferase 8) (GDP-L-Fuc:N-acetyl-beta-D-glucosaminide alpha1,6-fucosyltransferase) (GDP-fucose--glycoprotein fucosyltransferase) (Glycoprotein 6-alpha-L-fucosyltransferase)	FUT8
Q6SWA3	Protein UL29/28	UL29	Human cytomegalovirus (strain Merlin) (HHV-5) (Human herpesvirus 5)	DEG_APCC_DBOX_1	PF00400	Q9BZK7	F-box-like/WD repeat-containing protein TBL1XR1 (Nuclear receptor corepressor/HDAC3 complex subunit TBLR1) (TBL1-related protein 1) (Transducin beta-like 1X-related protein 1)	TBL1XR1
P06463	Protein E6	E6	Human papillomavirus type 18	TRG_ER_diArg_1	PF00400	Q9BZK7	F-box-like/WD repeat-containing protein TBL1XR1 (Nuclear receptor corepressor/HDAC3 complex subunit TBLR1) (TBL1-related protein 1) (Transducin beta-like 1X-related protein 1)	TBL1XR1
Q6SWA3	Protein UL29/28	UL29	Human cytomegalovirus (strain Merlin) (HHV-5) (Human herpesvirus 5)	TRG_ER_diArg_1	PF00400	Q9BZK7	F-box-like/WD repeat-containing protein TBL1XR1 (Nuclear receptor corepressor/HDAC3 complex subunit TBLR1) (TBL1-related protein 1) (Transducin beta-like 1X-related protein 1)	TBL1XR1
P06427	Protein E6	E6	Human papillomavirus 33	TRG_ER_diArg_1	PF00400	Q9BZK7	F-box-like/WD repeat-containing protein TBL1XR1 (Nuclear receptor corepressor/HDAC3 complex subunit TBLR1) (TBL1-related protein 1) (Transducin beta-like 1X-related protein 1)	TBL1XR1
Q6SW85	Inner tegument protein	UL47	Human cytomegalovirus (strain Merlin) (HHV-5) (Human herpesvirus 5)	DOC_MAPK_gen_1	PF00069	Q9BZL6	Serine/threonine-protein kinase D2 (EC 2.7.11.13) (nPKC-D2)	PRKD2
F5HEN8	DNA replication helicase (EC 3.6.4.-)	HELI UL105	Human cytomegalovirus (strain Merlin) (HHV-5) (Human herpesvirus 5)	DOC_MAPK_gen_1	PF00069	Q9BZL6	Serine/threonine-protein kinase D2 (EC 2.7.11.13) (nPKC-D2)	PRKD2
Q6SW29	Viral transcription factor IE2 (IE2) (Protein UL122)	UL122	Human cytomegalovirus (strain Merlin) (HHV-5) (Human herpesvirus 5)	TRG_ER_diArg_1	PF00400	Q9C0J8	pre-mRNA 3' end processing protein WDR33 (WD repeat-containing protein 33) (WD repeat-containing protein of 146 kDa)	WDR33
F5HB40	Protein UL84	UL84	Human cytomegalovirus (strain Merlin) (HHV-5) (Human herpesvirus 5)	TRG_ER_diArg_1	PF00400	Q9C0J8	pre-mRNA 3' end processing protein WDR33 (WD repeat-containing protein 33) (WD repeat-containing protein of 146 kDa)	WDR33
Q6SW29	Viral transcription factor IE2 (IE2) (Protein UL122)	UL122	Human cytomegalovirus (strain Merlin) (HHV-5) (Human herpesvirus 5)	LIG_APCC_ABBA_1	PF00400	Q9C0J8	pre-mRNA 3' end processing protein WDR33 (WD repeat-containing protein 33) (WD repeat-containing protein of 146 kDa)	WDR33
F5HDD3	Membrane glycoprotein US7	US7	Human cytomegalovirus (strain Merlin) (HHV-5) (Human herpesvirus 5)	TRG_ER_diArg_1	PF00400	Q9C0J8	pre-mRNA 3' end processing protein WDR33 (WD repeat-containing protein 33) (WD repeat-containing protein of 146 kDa)	WDR33
F5HGG3	Tegument protein UL26	UL26	Human cytomegalovirus (strain Merlin) (HHV-5) (Human herpesvirus 5)	DEG_COP1_1	PF00400	Q9C0J8	pre-mRNA 3' end processing protein WDR33 (WD repeat-containing protein 33) (WD repeat-containing protein of 146 kDa)	WDR33
Q32ZE1	Genome polyprotein [Cleaved into: Capsid protein C (Capsid protein) (Core protein); Protein prM (Precursor membrane protein); Peptide pr (Peptide precursor); Small envelope protein M (Matrix protein); Envelope protein E; Non-structural protein 1 (NS1); Non-structural protein 2A (NS2A); Serine protease subunit NS2B (Flavivirin protease NS2B regulatory subunit) (Non-structural protein 2B); Serine p…		Zika virus (ZIKV)	LIG_EH1_1	PF00400	Q9C0J8	pre-mRNA 3' end processing protein WDR33 (WD repeat-containing protein 33) (WD repeat-containing protein of 146 kDa)	WDR33
F5HB40	Protein UL84	UL84	Human cytomegalovirus (strain Merlin) (HHV-5) (Human herpesvirus 5)	DEG_APCC_DBOX_1	PF00400	Q9C0J8	pre-mRNA 3' end processing protein WDR33 (WD repeat-containing protein 33) (WD repeat-containing protein of 146 kDa)	WDR33
Q05323	Transcriptional activator VP30 (Ebola VP30) (eVP30) (Minor nucleoprotein VP30)	VP30	Zaire ebolavirus (strain Mayinga-76) (ZEBOV) (Zaire Ebola virus)	TRG_ER_diArg_1	PF00400	Q9C0J8	pre-mRNA 3' end processing protein WDR33 (WD repeat-containing protein 33) (WD repeat-containing protein of 146 kDa)	WDR33
F5H991	Protein US26	US26	Human cytomegalovirus (strain Merlin) (HHV-5) (Human herpesvirus 5)	TRG_ER_diArg_1	PF00400	Q9C0J8	pre-mRNA 3' end processing protein WDR33 (WD repeat-containing protein 33) (WD repeat-containing protein of 146 kDa)	WDR33
F5H991	Protein US26	US26	Human cytomegalovirus (strain Merlin) (HHV-5) (Human herpesvirus 5)	LIG_APCC_ABBA_1	PF00400	Q9C0J8	pre-mRNA 3' end processing protein WDR33 (WD repeat-containing protein 33) (WD repeat-containing protein of 146 kDa)	WDR33
Q32ZE1	Genome polyprotein [Cleaved into: Capsid protein C (Capsid protein) (Core protein); Protein prM (Precursor membrane protein); Peptide pr (Peptide precursor); Small envelope protein M (Matrix protein); Envelope protein E; Non-structural protein 1 (NS1); Non-structural protein 2A (NS2A); Serine protease subunit NS2B (Flavivirin protease NS2B regulatory subunit) (Non-structural protein 2B); Serine p…		Zika virus (ZIKV)	TRG_ER_diArg_1	PF00400	Q9C0J8	pre-mRNA 3' end processing protein WDR33 (WD repeat-containing protein 33) (WD repeat-containing protein of 146 kDa)	WDR33
F5HB40	Protein UL84	UL84	Human cytomegalovirus (strain Merlin) (HHV-5) (Human herpesvirus 5)	LIG_EH1_1	PF00400	Q9C0J8	pre-mRNA 3' end processing protein WDR33 (WD repeat-containing protein 33) (WD repeat-containing protein of 146 kDa)	WDR33
Q32ZE1	Genome polyprotein [Cleaved into: Capsid protein C (Capsid protein) (Core protein); Protein prM (Precursor membrane protein); Peptide pr (Peptide precursor); Small envelope protein M (Matrix protein); Envelope protein E; Non-structural protein 1 (NS1); Non-structural protein 2A (NS2A); Serine protease subunit NS2B (Flavivirin protease NS2B regulatory subunit) (Non-structural protein 2B); Serine p…		Zika virus (ZIKV)	LIG_APCC_ABBA_1	PF00400	Q9C0J8	pre-mRNA 3' end processing protein WDR33 (WD repeat-containing protein 33) (WD repeat-containing protein of 146 kDa)	WDR33
Q32ZE1	Genome polyprotein [Cleaved into: Capsid protein C (Capsid protein) (Core protein); Protein prM (Precursor membrane protein); Peptide pr (Peptide precursor); Small envelope protein M (Matrix protein); Envelope protein E; Non-structural protein 1 (NS1); Non-structural protein 2A (NS2A); Serine protease subunit NS2B (Flavivirin protease NS2B regulatory subunit) (Non-structural protein 2B); Serine p…		Zika virus (ZIKV)	DEG_APCC_DBOX_1	PF00400	Q9C0J8	pre-mRNA 3' end processing protein WDR33 (WD repeat-containing protein 33) (WD repeat-containing protein of 146 kDa)	WDR33
F5HGG3	Tegument protein UL26	UL26	Human cytomegalovirus (strain Merlin) (HHV-5) (Human herpesvirus 5)	TRG_ER_diArg_1	PF00400	Q9C0J8	pre-mRNA 3' end processing protein WDR33 (WD repeat-containing protein 33) (WD repeat-containing protein of 146 kDa)	WDR33
Q32ZE1	Genome polyprotein [Cleaved into: Capsid protein C (Capsid protein) (Core protein); Protein prM (Precursor membrane protein); Peptide pr (Peptide precursor); Small envelope protein M (Matrix protein); Envelope protein E; Non-structural protein 1 (NS1); Non-structural protein 2A (NS2A); Serine protease subunit NS2B (Flavivirin protease NS2B regulatory subunit) (Non-structural protein 2B); Serine p…		Zika virus (ZIKV)	DEG_COP1_1	PF00400	Q9C0J8	pre-mRNA 3' end processing protein WDR33 (WD repeat-containing protein 33) (WD repeat-containing protein of 146 kDa)	WDR33
K9N7C7	Replicase polyprotein 1ab (pp1ab) (ORF1ab polyprotein) [Cleaved into: Host translation inhibitor nsp1 (nsp1) (Leader protein); Non-structural protein 2 (nsp2) (p65 homolog); Papain-like proteinase nsp3 (PL-PRO) (EC 3.4.19.12) (EC 3.4.22.-) (Non-structural protein 3) (nsp3); Non-structural protein 4 (nsp4); 3C-like proteinase nsp5 (3CL-PRO) (3CLp) (EC 3.4.22.-) (nsp5); Non-structural protein 6 (ns…	rep 1a-1b	Middle East respiratory syndrome-related coronavirus (isolate United Kingdom/H123990006/2012) (MERS-CoV) (Betacoronavirus England 1)	DEG_SCF_TRCP1_1	PF00400	Q9GZL7	Ribosome biogenesis protein WDR12 (WD repeat-containing protein 12)	WDR12
K9N7C7	Replicase polyprotein 1ab (pp1ab) (ORF1ab polyprotein) [Cleaved into: Host translation inhibitor nsp1 (nsp1) (Leader protein); Non-structural protein 2 (nsp2) (p65 homolog); Papain-like proteinase nsp3 (PL-PRO) (EC 3.4.19.12) (EC 3.4.22.-) (Non-structural protein 3) (nsp3); Non-structural protein 4 (nsp4); 3C-like proteinase nsp5 (3CL-PRO) (3CLp) (EC 3.4.22.-) (nsp5); Non-structural protein 6 (ns…	rep 1a-1b	Middle East respiratory syndrome-related coronavirus (isolate United Kingdom/H123990006/2012) (MERS-CoV) (Betacoronavirus England 1)	LIG_APCC_ABBA_1	PF00400	Q9GZL7	Ribosome biogenesis protein WDR12 (WD repeat-containing protein 12)	WDR12
K9N7C7	Replicase polyprotein 1ab (pp1ab) (ORF1ab polyprotein) [Cleaved into: Host translation inhibitor nsp1 (nsp1) (Leader protein); Non-structural protein 2 (nsp2) (p65 homolog); Papain-like proteinase nsp3 (PL-PRO) (EC 3.4.19.12) (EC 3.4.22.-) (Non-structural protein 3) (nsp3); Non-structural protein 4 (nsp4); 3C-like proteinase nsp5 (3CL-PRO) (3CLp) (EC 3.4.22.-) (nsp5); Non-structural protein 6 (ns…	rep 1a-1b	Middle East respiratory syndrome-related coronavirus (isolate United Kingdom/H123990006/2012) (MERS-CoV) (Betacoronavirus England 1)	LIG_EH1_1	PF00400	Q9GZL7	Ribosome biogenesis protein WDR12 (WD repeat-containing protein 12)	WDR12
K9N7C7	Replicase polyprotein 1ab (pp1ab) (ORF1ab polyprotein) [Cleaved into: Host translation inhibitor nsp1 (nsp1) (Leader protein); Non-structural protein 2 (nsp2) (p65 homolog); Papain-like proteinase nsp3 (PL-PRO) (EC 3.4.19.12) (EC 3.4.22.-) (Non-structural protein 3) (nsp3); Non-structural protein 4 (nsp4); 3C-like proteinase nsp5 (3CL-PRO) (3CLp) (EC 3.4.22.-) (nsp5); Non-structural protein 6 (ns…	rep 1a-1b	Middle East respiratory syndrome-related coronavirus (isolate United Kingdom/H123990006/2012) (MERS-CoV) (Betacoronavirus England 1)	DEG_COP1_1	PF00400	Q9GZL7	Ribosome biogenesis protein WDR12 (WD repeat-containing protein 12)	WDR12
K9N7C7	Replicase polyprotein 1ab (pp1ab) (ORF1ab polyprotein) [Cleaved into: Host translation inhibitor nsp1 (nsp1) (Leader protein); Non-structural protein 2 (nsp2) (p65 homolog); Papain-like proteinase nsp3 (PL-PRO) (EC 3.4.19.12) (EC 3.4.22.-) (Non-structural protein 3) (nsp3); Non-structural protein 4 (nsp4); 3C-like proteinase nsp5 (3CL-PRO) (3CLp) (EC 3.4.22.-) (nsp5); Non-structural protein 6 (ns…	rep 1a-1b	Middle East respiratory syndrome-related coronavirus (isolate United Kingdom/H123990006/2012) (MERS-CoV) (Betacoronavirus England 1)	TRG_ER_diArg_1	PF00400	Q9GZL7	Ribosome biogenesis protein WDR12 (WD repeat-containing protein 12)	WDR12
P0DTC9	Nucleoprotein (N) (Nucleocapsid protein) (NC) (Protein N)	N	Severe acute respiratory syndrome coronavirus 2 (2019-nCoV) (SARS-CoV-2)	TRG_ER_diArg_1	PF00400	Q9GZL7	Ribosome biogenesis protein WDR12 (WD repeat-containing protein 12)	WDR12
P05780	Matrix protein 2 (Proton channel protein M2)	M	Influenza A virus (strain A/Wilson-Smith/1933 H1N1) (Influenza A virus (strain A/WS/1933 H1N1))	LIG_LIR_Gen_1	PF02991	Q9GZQ8	Microtubule-associated proteins 1A/1B light chain 3B (Autophagy-related protein LC3 B) (Autophagy-related ubiquitin-like modifier LC3 B) (MAP1 light chain 3-like protein 2) (MAP1A/MAP1B light chain 3 B) (MAP1A/MAP1B LC3 B) (Microtubule-associated protein 1 light chain 3 beta)	MAP1LC3B
P0DTD1	Replicase polyprotein 1ab (pp1ab) (ORF1ab polyprotein) [Cleaved into: Host translation inhibitor nsp1 (Leader protein) (Non-structural protein 1) (nsp1); Non-structural protein 2 (nsp2) (p65 homolog); Papain-like protease nsp3 (EC 3.4.19.12) (EC 3.4.22.-) (Non-structural protein 3) (nsp3) (PL2-PRO) (Papain-like proteinase) (PL-PRO); Non-structural protein 4 (nsp4); 3C-like proteinase nsp5 (3CL-PR…	rep 1a-1b	Severe acute respiratory syndrome coronavirus 2 (2019-nCoV) (SARS-CoV-2)	LIG_OCRL_FandH_1	PF00620	Q9H0H5	Rac GTPase-activating protein 1 (Male germ cell RacGap) (MgcRacGAP) (Protein CYK4 homolog) (CYK4) (HsCYK-4)	RACGAP1
F5HB41	Uncharacterized protein US30	US30	Human cytomegalovirus (strain Merlin) (HHV-5) (Human herpesvirus 5)	LIG_WW_1	PF00397	Q9H0M0	NEDD4-like E3 ubiquitin-protein ligase WWP1 (EC 2.3.2.26) (Atrophin-1-interacting protein 5) (AIP5) (HECT-type E3 ubiquitin transferase WWP1) (TGIF-interacting ubiquitin ligase 1) (Tiul1) (WW domain-containing protein 1)	WWP1
Q1HVJ2	Latent membrane protein 2 (Terminal protein)	LMP2	Epstein-Barr virus (strain AG876) (HHV-4) (Human herpesvirus 4)	LIG_WW_1	PF00397	Q9H0M0	NEDD4-like E3 ubiquitin-protein ligase WWP1 (EC 2.3.2.26) (Atrophin-1-interacting protein 5) (AIP5) (HECT-type E3 ubiquitin transferase WWP1) (TGIF-interacting ubiquitin ligase 1) (Tiul1) (WW domain-containing protein 1)	WWP1
P14076	Gag polyprotein (Pr53Gag) [Cleaved into: Matrix protein p19 (MA); Capsid protein p24 (CA); Nucleocapsid protein p15-gag (NC-gag)]	gag	Human T-cell leukemia virus 1 (isolate Caribbea HS-35 subtype A) (HTLV-1)	LIG_WW_1	PF00397	Q9H0M0	NEDD4-like E3 ubiquitin-protein ligase WWP1 (EC 2.3.2.26) (Atrophin-1-interacting protein 5) (AIP5) (HECT-type E3 ubiquitin transferase WWP1) (TGIF-interacting ubiquitin ligase 1) (Tiul1) (WW domain-containing protein 1)	WWP1
Q89268	Protein Rep78	Rep78	Adeno-associated virus 2 (isolate Srivastava/1982) (AAV-2)	DOC_MAPK_gen_1	PF00069	Q9H1R3	Myosin light chain kinase 2, skeletal/cardiac muscle (MLCK2) (EC 2.7.11.18)	MYLK2
P03211	Epstein-Barr nuclear antigen 1 (EBNA-1) (EBV nuclear antigen 1) (EC 3.1.21.-)	EBNA1 BKRF1	Epstein-Barr virus (strain B95-8) (HHV-4) (Human herpesvirus 4)	DOC_ANK_TNKS_1	PF00023	Q9H2K2	Poly [ADP-ribose] polymerase tankyrase-2 (EC 2.4.2.30) (ADP-ribosyltransferase diphtheria toxin-like 6) (ARTD6) (Poly [ADP-ribose] polymerase 5B) (Protein poly-ADP-ribosyltransferase tankyrase-2) (EC 2.4.2.-) (TNKS-2) (TRF1-interacting ankyrin-related ADP-ribose polymerase 2) (Tankyrase II) (Tankyrase-2) (TANK2) (Tankyrase-like protein) (Tankyrase-related protein)	TNKS2
F5H991	Protein US26	US26	Human cytomegalovirus (strain Merlin) (HHV-5) (Human herpesvirus 5)	TRG_ER_diArg_1	PF00400	Q9H2Y7	Zinc finger protein 106 (Zfp-106) (Zinc finger protein 474)	ZNF106
F5H991	Protein US26	US26	Human cytomegalovirus (strain Merlin) (HHV-5) (Human herpesvirus 5)	LIG_APCC_ABBA_1	PF00400	Q9H2Y7	Zinc finger protein 106 (Zfp-106) (Zinc finger protein 474)	ZNF106
Q9WMX2	Genome polyprotein [Cleaved into: Core protein precursor (Capsid protein C) (p23); Mature core protein (p21); Envelope glycoprotein E1 (gp32) (gp35); Envelope glycoprotein E2 (NS1) (gp68) (gp70); Viroporin p7; Protease NS2 (p23) (EC 3.4.22.-); Serine protease/helicase NS3 (EC 3.4.21.98) (EC 3.6.1.15) (EC 3.6.4.13) (Hepacivirin) (NS3 helicase) (NS3 protease) (NS3P) (Viroporin p70); Non-structural …		Hepatitis C virus genotype 1b (isolate Con1) (HCV)	DOC_MAPK_gen_1	PF00069	Q9H4A3	Serine/threonine-protein kinase WNK1 (EC 2.7.11.1) (Erythrocyte 65 kDa protein) (p65) (Kinase deficient protein) (Protein kinase lysine-deficient 1) (Protein kinase with no lysine 1) (hWNK1)	WNK1
Q9WMX2	Genome polyprotein [Cleaved into: Core protein precursor (Capsid protein C) (p23); Mature core protein (p21); Envelope glycoprotein E1 (gp32) (gp35); Envelope glycoprotein E2 (NS1) (gp68) (gp70); Viroporin p7; Protease NS2 (p23) (EC 3.4.22.-); Serine protease/helicase NS3 (EC 3.4.21.98) (EC 3.6.1.15) (EC 3.6.4.13) (Hepacivirin) (NS3 helicase) (NS3 protease) (NS3P) (Viroporin p70); Non-structural …		Hepatitis C virus genotype 1b (isolate Con1) (HCV)	DOC_SPAK_OSR1_1	PF12202	Q9H4A3	Serine/threonine-protein kinase WNK1 (EC 2.7.11.1) (Erythrocyte 65 kDa protein) (p65) (Kinase deficient protein) (Protein kinase lysine-deficient 1) (Protein kinase with no lysine 1) (hWNK1)	WNK1
P03126	Protein E6	E6	Human papillomavirus type 16	LIG_PDZ_Class_1	PF00595	Q9H5P4	PDZ domain-containing protein 7	PDZD7
P06463	Protein E6	E6	Human papillomavirus type 18	LIG_PDZ_Class_1	PF00595	Q9H5P4	PDZ domain-containing protein 7	PDZD7
Q9WC28	Non-structural polyprotein pORF1 [Includes: Methyltransferase (EC 2.1.1.-) (EC 2.7.7.-); Putative protease (EC 3.4.-.-); NTPase/helicase (EC 3.6.4.-); RNA-directed RNA polymerase (RdRp) (EC 2.7.7.48)]	ORF1	Hepatitis E virus genotype 1 (isolate Human/India/Hyderabad) (HEV-1)	LIG_SH3_2	PF07653	Q9H6R6	Palmitoyltransferase ZDHHC6 (EC 2.3.1.225) (Stearoyltransferase ZDHHC6) (EC 2.3.1.-) (Transmembrane protein H4) (Zinc finger DHHC domain-containing protein 6) (DHHC-6) (Zinc finger protein 376)	ZDHHC6
Q6J8G2	Non-structural polyprotein pORF1 [Includes: Methyltransferase (EC 2.1.1.-) (EC 2.7.7.-); Putative protease (EC 3.4.-.-); NTPase/helicase (EC 3.6.4.-); RNA-directed RNA polymerase (RdRp) (EC 2.7.7.48)]	ORF1	Hepatitis E virus genotype 3 (isolate Swine/United States/swUS1) (HEV-3) (Hepatitis E virus genotype 3 (isolate Swine/United States/Meng))	LIG_SH3_2	PF07653	Q9H6R6	Palmitoyltransferase ZDHHC6 (EC 2.3.1.225) (Stearoyltransferase ZDHHC6) (EC 2.3.1.-) (Transmembrane protein H4) (Zinc finger DHHC domain-containing protein 6) (DHHC-6) (Zinc finger protein 376)	ZDHHC6
F5HAQ7	Protein UL135	UL135	Human cytomegalovirus (strain Merlin) (HHV-5) (Human herpesvirus 5)	LIG_SH3_2	PF00018	Q9H7D0	Dedicator of cytokinesis protein 5	DOCK5
Q6SW65	Capsid vertex component 2	CVC2 UL77	Human cytomegalovirus (strain Merlin) (HHV-5) (Human herpesvirus 5)	LIG_SH3_1	PF00018	Q9H7D0	Dedicator of cytokinesis protein 5	DOCK5
Q6SW65	Capsid vertex component 2	CVC2 UL77	Human cytomegalovirus (strain Merlin) (HHV-5) (Human herpesvirus 5)	LIG_SH3_5	PF00018	Q9H7D0	Dedicator of cytokinesis protein 5	DOCK5
Q6SW65	Capsid vertex component 2	CVC2 UL77	Human cytomegalovirus (strain Merlin) (HHV-5) (Human herpesvirus 5)	LIG_SH3_3	PF00018	Q9H7D0	Dedicator of cytokinesis protein 5	DOCK5
F5HAQ7	Protein UL135	UL135	Human cytomegalovirus (strain Merlin) (HHV-5) (Human herpesvirus 5)	LIG_SH3_3	PF00018	Q9H7D0	Dedicator of cytokinesis protein 5	DOCK5
F5HAQ7	Protein UL135	UL135	Human cytomegalovirus (strain Merlin) (HHV-5) (Human herpesvirus 5)	LIG_SH3_1	PF00018	Q9H7D0	Dedicator of cytokinesis protein 5	DOCK5
F5HGJ4	Phosphoprotein 85 (pp85) (Phosphoprotein UL25)	UL25	Human cytomegalovirus (strain Merlin) (HHV-5) (Human herpesvirus 5)	DEG_COP1_1	PF00400	Q9H7D7	WD repeat-containing protein 26 (CUL4- and DDB1-associated WDR protein 2) (Myocardial ischemic preconditioning up-regulated protein 2)	WDR26
F5HGG3	Tegument protein UL26	UL26	Human cytomegalovirus (strain Merlin) (HHV-5) (Human herpesvirus 5)	DEG_COP1_1	PF00400	Q9H7D7	WD repeat-containing protein 26 (CUL4- and DDB1-associated WDR protein 2) (Myocardial ischemic preconditioning up-regulated protein 2)	WDR26
F5HB52	Membrane glycoprotein US8	US8 HHV5wtgp139	Human cytomegalovirus (strain Merlin) (HHV-5) (Human herpesvirus 5)	TRG_ER_diArg_1	PF00400	Q9H7D7	WD repeat-containing protein 26 (CUL4- and DDB1-associated WDR protein 2) (Myocardial ischemic preconditioning up-regulated protein 2)	WDR26
P0C6X7	Replicase polyprotein 1ab (pp1ab) (ORF1ab polyprotein) [Cleaved into: Host translation inhibitor nsp1 (Leader protein) (Non-structural protein 1) (nsp1); Non-structural protein 2 (nsp2) (p65 homolog); Papain-like protease nsp3 (PL-PRO) (EC 3.4.19.12) (EC 3.4.22.-) (Non-structural protein 3) (nsp3) (PL2-PRO); Non-structural protein 4 (nsp4); 3C-like proteinase nsp5 (3CL-PRO) (3CLp) (EC 3.4.22.69) …	rep 1a-1b	Severe acute respiratory syndrome coronavirus (SARS-CoV)	LIG_APCC_ABBA_1	PF00400	Q9H7D7	WD repeat-containing protein 26 (CUL4- and DDB1-associated WDR protein 2) (Myocardial ischemic preconditioning up-regulated protein 2)	WDR26
P05777	Matrix protein 1 (M1)	M	Influenza A virus (strain A/Wilson-Smith/1933 H1N1) (Influenza A virus (strain A/WS/1933 H1N1))	TRG_ER_diArg_1	PF00400	Q9H7D7	WD repeat-containing protein 26 (CUL4- and DDB1-associated WDR protein 2) (Myocardial ischemic preconditioning up-regulated protein 2)	WDR26
P0C6X7	Replicase polyprotein 1ab (pp1ab) (ORF1ab polyprotein) [Cleaved into: Host translation inhibitor nsp1 (Leader protein) (Non-structural protein 1) (nsp1); Non-structural protein 2 (nsp2) (p65 homolog); Papain-like protease nsp3 (PL-PRO) (EC 3.4.19.12) (EC 3.4.22.-) (Non-structural protein 3) (nsp3) (PL2-PRO); Non-structural protein 4 (nsp4); 3C-like proteinase nsp5 (3CL-PRO) (3CLp) (EC 3.4.22.69) …	rep 1a-1b	Severe acute respiratory syndrome coronavirus (SARS-CoV)	DEG_APCC_KENBOX_2	PF00400	Q9H7D7	WD repeat-containing protein 26 (CUL4- and DDB1-associated WDR protein 2) (Myocardial ischemic preconditioning up-regulated protein 2)	WDR26
F5HGG3	Tegument protein UL26	UL26	Human cytomegalovirus (strain Merlin) (HHV-5) (Human herpesvirus 5)	TRG_ER_diArg_1	PF00400	Q9H7D7	WD repeat-containing protein 26 (CUL4- and DDB1-associated WDR protein 2) (Myocardial ischemic preconditioning up-regulated protein 2)	WDR26
F5HGJ4	Phosphoprotein 85 (pp85) (Phosphoprotein UL25)	UL25	Human cytomegalovirus (strain Merlin) (HHV-5) (Human herpesvirus 5)	TRG_ER_diArg_1	PF00400	Q9H7D7	WD repeat-containing protein 26 (CUL4- and DDB1-associated WDR protein 2) (Myocardial ischemic preconditioning up-regulated protein 2)	WDR26
P0C6X7	Replicase polyprotein 1ab (pp1ab) (ORF1ab polyprotein) [Cleaved into: Host translation inhibitor nsp1 (Leader protein) (Non-structural protein 1) (nsp1); Non-structural protein 2 (nsp2) (p65 homolog); Papain-like protease nsp3 (PL-PRO) (EC 3.4.19.12) (EC 3.4.22.-) (Non-structural protein 3) (nsp3) (PL2-PRO); Non-structural protein 4 (nsp4); 3C-like proteinase nsp5 (3CL-PRO) (3CLp) (EC 3.4.22.69) …	rep 1a-1b	Severe acute respiratory syndrome coronavirus (SARS-CoV)	LIG_EH1_1	PF00400	Q9H7D7	WD repeat-containing protein 26 (CUL4- and DDB1-associated WDR protein 2) (Myocardial ischemic preconditioning up-regulated protein 2)	WDR26
P03470	Neuraminidase (EC 3.2.1.18)	#N/A	Influenza A virus (strain A/Wilson-Smith/1933 H1N1) (Influenza A virus (strain A/WS/1933 H1N1))	LIG_APCC_ABBA_1	PF00400	Q9HAV0	Guanine nucleotide-binding protein subunit beta-4 (Transducin beta chain 4)	GNB4
P03470	Neuraminidase (EC 3.2.1.18)	#N/A	Influenza A virus (strain A/Wilson-Smith/1933 H1N1) (Influenza A virus (strain A/WS/1933 H1N1))	LIG_EH1_1	PF00400	Q9HAV0	Guanine nucleotide-binding protein subunit beta-4 (Transducin beta chain 4)	GNB4
P05777	Matrix protein 1 (M1)	M	Influenza A virus (strain A/Wilson-Smith/1933 H1N1) (Influenza A virus (strain A/WS/1933 H1N1))	TRG_ER_diArg_1	PF00400	Q9HAV0	Guanine nucleotide-binding protein subunit beta-4 (Transducin beta chain 4)	GNB4
P0DTD1	Replicase polyprotein 1ab (pp1ab) (ORF1ab polyprotein) [Cleaved into: Host translation inhibitor nsp1 (Leader protein) (Non-structural protein 1) (nsp1); Non-structural protein 2 (nsp2) (p65 homolog); Papain-like protease nsp3 (EC 3.4.19.12) (EC 3.4.22.-) (Non-structural protein 3) (nsp3) (PL2-PRO) (Papain-like proteinase) (PL-PRO); Non-structural protein 4 (nsp4); 3C-like proteinase nsp5 (3CL-PR…	rep 1a-1b	Severe acute respiratory syndrome coronavirus 2 (2019-nCoV) (SARS-CoV-2)	DEG_APCC_KENBOX_2	PF00400	Q9HAV0	Guanine nucleotide-binding protein subunit beta-4 (Transducin beta chain 4)	GNB4
P05780	Matrix protein 2 (Proton channel protein M2)	M	Influenza A virus (strain A/Wilson-Smith/1933 H1N1) (Influenza A virus (strain A/WS/1933 H1N1))	DEG_COP1_1	PF00400	Q9HAV0	Guanine nucleotide-binding protein subunit beta-4 (Transducin beta chain 4)	GNB4
P0DTD1	Replicase polyprotein 1ab (pp1ab) (ORF1ab polyprotein) [Cleaved into: Host translation inhibitor nsp1 (Leader protein) (Non-structural protein 1) (nsp1); Non-structural protein 2 (nsp2) (p65 homolog); Papain-like protease nsp3 (EC 3.4.19.12) (EC 3.4.22.-) (Non-structural protein 3) (nsp3) (PL2-PRO) (Papain-like proteinase) (PL-PRO); Non-structural protein 4 (nsp4); 3C-like proteinase nsp5 (3CL-PR…	rep 1a-1b	Severe acute respiratory syndrome coronavirus 2 (2019-nCoV) (SARS-CoV-2)	LIG_EH1_1	PF00400	Q9HAV0	Guanine nucleotide-binding protein subunit beta-4 (Transducin beta chain 4)	GNB4
P0DTD1	Replicase polyprotein 1ab (pp1ab) (ORF1ab polyprotein) [Cleaved into: Host translation inhibitor nsp1 (Leader protein) (Non-structural protein 1) (nsp1); Non-structural protein 2 (nsp2) (p65 homolog); Papain-like protease nsp3 (EC 3.4.19.12) (EC 3.4.22.-) (Non-structural protein 3) (nsp3) (PL2-PRO) (Papain-like proteinase) (PL-PRO); Non-structural protein 4 (nsp4); 3C-like proteinase nsp5 (3CL-PR…	rep 1a-1b	Severe acute respiratory syndrome coronavirus 2 (2019-nCoV) (SARS-CoV-2)	LIG_APCC_ABBA_1	PF00400	Q9HAV0	Guanine nucleotide-binding protein subunit beta-4 (Transducin beta chain 4)	GNB4
P0DTC9	Nucleoprotein (N) (Nucleocapsid protein) (NC) (Protein N)	N	Severe acute respiratory syndrome coronavirus 2 (2019-nCoV) (SARS-CoV-2)	TRG_NES_CRM1_1	PF08389	Q9HAV4	Exportin-5 (Exp5) (Ran-binding protein 21)	XPO5
Q9WMX2	Genome polyprotein [Cleaved into: Core protein precursor (Capsid protein C) (p23); Mature core protein (p21); Envelope glycoprotein E1 (gp32) (gp35); Envelope glycoprotein E2 (NS1) (gp68) (gp70); Viroporin p7; Protease NS2 (p23) (EC 3.4.22.-); Serine protease/helicase NS3 (EC 3.4.21.98) (EC 3.6.1.15) (EC 3.6.4.13) (Hepacivirin) (NS3 helicase) (NS3 protease) (NS3P) (Viroporin p70); Non-structural …		Hepatitis C virus genotype 1b (isolate Con1) (HCV)	TRG_NES_CRM1_1	PF08389	Q9HAV4	Exportin-5 (Exp5) (Ran-binding protein 21)	XPO5
P0DTD1	Replicase polyprotein 1ab (pp1ab) (ORF1ab polyprotein) [Cleaved into: Host translation inhibitor nsp1 (Leader protein) (Non-structural protein 1) (nsp1); Non-structural protein 2 (nsp2) (p65 homolog); Papain-like protease nsp3 (EC 3.4.19.12) (EC 3.4.22.-) (Non-structural protein 3) (nsp3) (PL2-PRO) (Papain-like proteinase) (PL-PRO); Non-structural protein 4 (nsp4); 3C-like proteinase nsp5 (3CL-PR…	rep 1a-1b	Severe acute respiratory syndrome coronavirus 2 (2019-nCoV) (SARS-CoV-2)	TRG_NES_CRM1_1	PF08389	Q9HAV4	Exportin-5 (Exp5) (Ran-binding protein 21)	XPO5
P29990	Genome polyprotein [Cleaved into: Capsid protein C (Core protein); Protein prM; Peptide pr; Small envelope protein M (Matrix protein); Envelope protein E; Non-structural protein 1 (NS1); Non-structural protein 2A (NS2A); Serine protease subunit NS2B (Flavivirin protease NS2B regulatory subunit) (Non-structural protein 2B); Serine protease NS3 (EC 3.4.21.91) (EC 3.6.1.15) (EC 3.6.4.13) (Flavivirin…		Dengue virus type 2 (strain Thailand/16681/1984) (DENV-2)	TRG_NES_CRM1_1	PF08389	Q9HAV4	Exportin-5 (Exp5) (Ran-binding protein 21)	XPO5
P0DTC1	Replicase polyprotein 1a (pp1a) (ORF1a polyprotein) [Cleaved into: Host translation inhibitor nsp1 (Leader protein) (Non-structural protein 1) (nsp1); Non-structural protein 2 (nsp2) (p65 homolog); Papain-like protease nsp3 (EC 3.4.19.12) (EC 3.4.22.-) (Non-structural protein 3) (nsp3) (PL2-PRO) (Papain-like proteinase) (PL-PRO); Non-structural protein 4 (nsp4); 3C-like proteinase nsp5 (3CL-PRO) …		Severe acute respiratory syndrome coronavirus 2 (2019-nCoV) (SARS-CoV-2)	TRG_NES_CRM1_1	PF08389	Q9HAV4	Exportin-5 (Exp5) (Ran-binding protein 21)	XPO5
P59595	Nucleoprotein (Nucleocapsid protein) (NC) (Protein N)	N 9a	Severe acute respiratory syndrome coronavirus (SARS-CoV)	DOC_MAPK_MEF2A_6	PF00069	Q9HAZ1	Dual specificity protein kinase CLK4 (EC 2.7.12.1) (CDC-like kinase 4)	CLK4
Q6Q1R8	Nucleoprotein (Nucleocapsid protein) (NC) (Protein N)	N 6	Human coronavirus NL63 (HCoV-NL63)	DOC_MAPK_gen_1	PF00069	Q9HAZ1	Dual specificity protein kinase CLK4 (EC 2.7.12.1) (CDC-like kinase 4)	CLK4
Q5MQC6	Nucleoprotein (Nucleocapsid protein) (NC) (Protein N)	N 7a	Human coronavirus HKU1 (isolate N1) (HCoV-HKU1)	DOC_MAPK_gen_1	PF00069	Q9HAZ1	Dual specificity protein kinase CLK4 (EC 2.7.12.1) (CDC-like kinase 4)	CLK4
K9N4V7	Nucleoprotein (Nucleocapsid protein) (NC) (Protein N)	N 6	Middle East respiratory syndrome-related coronavirus (isolate United Kingdom/H123990006/2012) (MERS-CoV) (Betacoronavirus England 1)	DOC_MAPK_gen_1	PF00069	Q9HAZ1	Dual specificity protein kinase CLK4 (EC 2.7.12.1) (CDC-like kinase 4)	CLK4
P33469	Nucleoprotein (Nucleocapsid protein) (NC) (Protein N)	N 7a	Human coronavirus OC43 (HCoV-OC43)	DOC_MAPK_gen_1	PF00069	Q9HAZ1	Dual specificity protein kinase CLK4 (EC 2.7.12.1) (CDC-like kinase 4)	CLK4
P59595	Nucleoprotein (Nucleocapsid protein) (NC) (Protein N)	N 9a	Severe acute respiratory syndrome coronavirus (SARS-CoV)	DOC_MAPK_gen_1	PF00069	Q9HAZ1	Dual specificity protein kinase CLK4 (EC 2.7.12.1) (CDC-like kinase 4)	CLK4
P29996	Large delta antigen (L-HDAg) (p27)		Hepatitis delta virus genotype I (isolate D380) (HDV)	TRG_ER_diArg_1	PF00400	Q9HCU5	Prolactin regulatory element-binding protein (Mammalian guanine nucleotide exchange factor mSec12)	PREB
P29991	Genome polyprotein [Cleaved into: Capsid protein C (Core protein); Protein prM; Peptide pr; Small envelope protein M (Matrix protein); Envelope protein E; Non-structural protein 1 (NS1); Non-structural protein 2A (NS2A); Serine protease subunit NS2B (Flavivirin protease NS2B regulatory subunit) (Non-structural protein 2B); Serine protease NS3 (EC 3.4.21.91) (EC 3.6.1.15) (EC 3.6.4.13) (Flavivirin…		Dengue virus type 2 (strain 16681-PDK53) (DENV-2)	LIG_APCC_ABBA_1	PF00400	Q9HCU5	Prolactin regulatory element-binding protein (Mammalian guanine nucleotide exchange factor mSec12)	PREB
P29991	Genome polyprotein [Cleaved into: Capsid protein C (Core protein); Protein prM; Peptide pr; Small envelope protein M (Matrix protein); Envelope protein E; Non-structural protein 1 (NS1); Non-structural protein 2A (NS2A); Serine protease subunit NS2B (Flavivirin protease NS2B regulatory subunit) (Non-structural protein 2B); Serine protease NS3 (EC 3.4.21.91) (EC 3.6.1.15) (EC 3.6.4.13) (Flavivirin…		Dengue virus type 2 (strain 16681-PDK53) (DENV-2)	DEG_SCF_FBW7_1	PF00400	Q9HCU5	Prolactin regulatory element-binding protein (Mammalian guanine nucleotide exchange factor mSec12)	PREB
P29991	Genome polyprotein [Cleaved into: Capsid protein C (Core protein); Protein prM; Peptide pr; Small envelope protein M (Matrix protein); Envelope protein E; Non-structural protein 1 (NS1); Non-structural protein 2A (NS2A); Serine protease subunit NS2B (Flavivirin protease NS2B regulatory subunit) (Non-structural protein 2B); Serine protease NS3 (EC 3.4.21.91) (EC 3.6.1.15) (EC 3.6.4.13) (Flavivirin…		Dengue virus type 2 (strain 16681-PDK53) (DENV-2)	LIG_EH1_1	PF00400	Q9HCU5	Prolactin regulatory element-binding protein (Mammalian guanine nucleotide exchange factor mSec12)	PREB
P29991	Genome polyprotein [Cleaved into: Capsid protein C (Core protein); Protein prM; Peptide pr; Small envelope protein M (Matrix protein); Envelope protein E; Non-structural protein 1 (NS1); Non-structural protein 2A (NS2A); Serine protease subunit NS2B (Flavivirin protease NS2B regulatory subunit) (Non-structural protein 2B); Serine protease NS3 (EC 3.4.21.91) (EC 3.6.1.15) (EC 3.6.4.13) (Flavivirin…		Dengue virus type 2 (strain 16681-PDK53) (DENV-2)	TRG_ER_diArg_1	PF00400	Q9HCU5	Prolactin regulatory element-binding protein (Mammalian guanine nucleotide exchange factor mSec12)	PREB
P03246	E1B protein, small T-antigen (E1B 19 kDa protein) (E1B-19K)		Human adenovirus C serotype 5 (HAdV-5) (Human adenovirus 5)	TRG_ER_diArg_1	PF00400	Q9HCU5	Prolactin regulatory element-binding protein (Mammalian guanine nucleotide exchange factor mSec12)	PREB
P29996	Large delta antigen (L-HDAg) (p27)		Hepatitis delta virus genotype I (isolate D380) (HDV)	DEG_COP1_1	PF00400	Q9HCU5	Prolactin regulatory element-binding protein (Mammalian guanine nucleotide exchange factor mSec12)	PREB
P03126	Protein E6	E6	Human papillomavirus type 16	LIG_PDZ_Class_1	PF00595	Q9HD26	Golgi-associated PDZ and coiled-coil motif-containing protein (CFTR-associated ligand) (Fused in glioblastoma) (PDZ protein interacting specifically with TC10) (PIST)	GOPC
F7V998	Uncharacterized protein UL150A	UL150A	Human cytomegalovirus (strain Merlin) (HHV-5) (Human herpesvirus 5)	TRG_ER_diArg_1	PF00400	Q9NNW5	WD repeat-containing protein 6	WDR6
P29991	Genome polyprotein [Cleaved into: Capsid protein C (Core protein); Protein prM; Peptide pr; Small envelope protein M (Matrix protein); Envelope protein E; Non-structural protein 1 (NS1); Non-structural protein 2A (NS2A); Serine protease subunit NS2B (Flavivirin protease NS2B regulatory subunit) (Non-structural protein 2B); Serine protease NS3 (EC 3.4.21.91) (EC 3.6.1.15) (EC 3.6.4.13) (Flavivirin…		Dengue virus type 2 (strain 16681-PDK53) (DENV-2)	LIG_APCC_ABBA_1	PF00400	Q9NNW5	WD repeat-containing protein 6	WDR6
P17384	Protein E4	E4	Human papillomavirus 31	TRG_ER_diArg_1	PF00400	Q9NNW5	WD repeat-containing protein 6	WDR6
P29991	Genome polyprotein [Cleaved into: Capsid protein C (Core protein); Protein prM; Peptide pr; Small envelope protein M (Matrix protein); Envelope protein E; Non-structural protein 1 (NS1); Non-structural protein 2A (NS2A); Serine protease subunit NS2B (Flavivirin protease NS2B regulatory subunit) (Non-structural protein 2B); Serine protease NS3 (EC 3.4.21.91) (EC 3.6.1.15) (EC 3.6.4.13) (Flavivirin…		Dengue virus type 2 (strain 16681-PDK53) (DENV-2)	LIG_EH1_1	PF00400	Q9NNW5	WD repeat-containing protein 6	WDR6
F5HGG3	Tegument protein UL26	UL26	Human cytomegalovirus (strain Merlin) (HHV-5) (Human herpesvirus 5)	TRG_ER_diArg_1	PF00400	Q9NNW5	WD repeat-containing protein 6	WDR6
P29991	Genome polyprotein [Cleaved into: Capsid protein C (Core protein); Protein prM; Peptide pr; Small envelope protein M (Matrix protein); Envelope protein E; Non-structural protein 1 (NS1); Non-structural protein 2A (NS2A); Serine protease subunit NS2B (Flavivirin protease NS2B regulatory subunit) (Non-structural protein 2B); Serine protease NS3 (EC 3.4.21.91) (EC 3.6.1.15) (EC 3.6.4.13) (Flavivirin…		Dengue virus type 2 (strain 16681-PDK53) (DENV-2)	DEG_SCF_FBW7_1	PF00400	Q9NNW5	WD repeat-containing protein 6	WDR6
F5HGG3	Tegument protein UL26	UL26	Human cytomegalovirus (strain Merlin) (HHV-5) (Human herpesvirus 5)	DEG_COP1_1	PF00400	Q9NNW5	WD repeat-containing protein 6	WDR6
F7V998	Uncharacterized protein UL150A	UL150A	Human cytomegalovirus (strain Merlin) (HHV-5) (Human herpesvirus 5)	DEG_APCC_KENBOX_2	PF00400	Q9NNW5	WD repeat-containing protein 6	WDR6
Q6SWA3	Protein UL29/28	UL29	Human cytomegalovirus (strain Merlin) (HHV-5) (Human herpesvirus 5)	DEG_APCC_DBOX_1	PF00400	Q9NNW5	WD repeat-containing protein 6	WDR6
P29991	Genome polyprotein [Cleaved into: Capsid protein C (Core protein); Protein prM; Peptide pr; Small envelope protein M (Matrix protein); Envelope protein E; Non-structural protein 1 (NS1); Non-structural protein 2A (NS2A); Serine protease subunit NS2B (Flavivirin protease NS2B regulatory subunit) (Non-structural protein 2B); Serine protease NS3 (EC 3.4.21.91) (EC 3.6.1.15) (EC 3.6.4.13) (Flavivirin…		Dengue virus type 2 (strain 16681-PDK53) (DENV-2)	TRG_ER_diArg_1	PF00400	Q9NNW5	WD repeat-containing protein 6	WDR6
Q6SWA3	Protein UL29/28	UL29	Human cytomegalovirus (strain Merlin) (HHV-5) (Human herpesvirus 5)	TRG_ER_diArg_1	PF00400	Q9NNW5	WD repeat-containing protein 6	WDR6
Q6SW03	Protein US1	US1	Human cytomegalovirus (strain Merlin) (HHV-5) (Human herpesvirus 5)	TRG_ER_diArg_1	PF00400	Q9NNW5	WD repeat-containing protein 6	WDR6
F7V998	Uncharacterized protein UL150A	UL150A	Human cytomegalovirus (strain Merlin) (HHV-5) (Human herpesvirus 5)	LIG_EH1_1	PF00400	Q9NNW5	WD repeat-containing protein 6	WDR6
P03427	Polymerase basic protein 2 (RNA-directed RNA polymerase subunit P3)	PB2	Influenza A virus (strain A/Wilson-Smith/1933 H1N1) (Influenza A virus (strain A/WS/1933 H1N1))	LIG_BIR_III_2	PF00653	Q9NR09	Baculoviral IAP repeat-containing protein 6 (EC 2.3.2.27) (BIR repeat-containing ubiquitin-conjugating enzyme) (BRUCE) (RING-type E3 ubiquitin transferase BIRC6) (Ubiquitin-conjugating BIR domain enzyme apollon) (APOLLON)	BIRC6
P29990	Genome polyprotein [Cleaved into: Capsid protein C (Core protein); Protein prM; Peptide pr; Small envelope protein M (Matrix protein); Envelope protein E; Non-structural protein 1 (NS1); Non-structural protein 2A (NS2A); Serine protease subunit NS2B (Flavivirin protease NS2B regulatory subunit) (Non-structural protein 2B); Serine protease NS3 (EC 3.4.21.91) (EC 3.6.1.15) (EC 3.6.4.13) (Flavivirin…		Dengue virus type 2 (strain Thailand/16681/1984) (DENV-2)	LIG_SH3_2	PF14604	Q9NR46	Endophilin-B2 (SH3 domain-containing GRB2-like protein B2)	SH3GLB2
P29991	Genome polyprotein [Cleaved into: Capsid protein C (Core protein); Protein prM; Peptide pr; Small envelope protein M (Matrix protein); Envelope protein E; Non-structural protein 1 (NS1); Non-structural protein 2A (NS2A); Serine protease subunit NS2B (Flavivirin protease NS2B regulatory subunit) (Non-structural protein 2B); Serine protease NS3 (EC 3.4.21.91) (EC 3.6.1.15) (EC 3.6.4.13) (Flavivirin…		Dengue virus type 2 (strain 16681-PDK53) (DENV-2)	LIG_Pex14_1	PF00018	Q9NR80	Rho guanine nucleotide exchange factor 4 (APC-stimulated guanine nucleotide exchange factor 1) (Asef) (Asef1)	ARHGEF4
P29991	Genome polyprotein [Cleaved into: Capsid protein C (Core protein); Protein prM; Peptide pr; Small envelope protein M (Matrix protein); Envelope protein E; Non-structural protein 1 (NS1); Non-structural protein 2A (NS2A); Serine protease subunit NS2B (Flavivirin protease NS2B regulatory subunit) (Non-structural protein 2B); Serine protease NS3 (EC 3.4.21.91) (EC 3.6.1.15) (EC 3.6.4.13) (Flavivirin…		Dengue virus type 2 (strain 16681-PDK53) (DENV-2)	LIG_SH3_2	PF00018	Q9NR80	Rho guanine nucleotide exchange factor 4 (APC-stimulated guanine nucleotide exchange factor 1) (Asef) (Asef1)	ARHGEF4
P29991	Genome polyprotein [Cleaved into: Capsid protein C (Core protein); Protein prM; Peptide pr; Small envelope protein M (Matrix protein); Envelope protein E; Non-structural protein 1 (NS1); Non-structural protein 2A (NS2A); Serine protease subunit NS2B (Flavivirin protease NS2B regulatory subunit) (Non-structural protein 2B); Serine protease NS3 (EC 3.4.21.91) (EC 3.6.1.15) (EC 3.6.4.13) (Flavivirin…		Dengue virus type 2 (strain 16681-PDK53) (DENV-2)	LIG_SH3_1	PF00018	Q9NR80	Rho guanine nucleotide exchange factor 4 (APC-stimulated guanine nucleotide exchange factor 1) (Asef) (Asef1)	ARHGEF4
P29991	Genome polyprotein [Cleaved into: Capsid protein C (Core protein); Protein prM; Peptide pr; Small envelope protein M (Matrix protein); Envelope protein E; Non-structural protein 1 (NS1); Non-structural protein 2A (NS2A); Serine protease subunit NS2B (Flavivirin protease NS2B regulatory subunit) (Non-structural protein 2B); Serine protease NS3 (EC 3.4.21.91) (EC 3.6.1.15) (EC 3.6.4.13) (Flavivirin…		Dengue virus type 2 (strain 16681-PDK53) (DENV-2)	LIG_SH3_3	PF00018	Q9NR80	Rho guanine nucleotide exchange factor 4 (APC-stimulated guanine nucleotide exchange factor 1) (Asef) (Asef1)	ARHGEF4
F5HGU6	Envelope glycoprotein UL132	UL132	Human cytomegalovirus (strain Merlin) (HHV-5) (Human herpesvirus 5)	TRG_ER_diArg_1	PF00400	Q9NRG9	Aladin (Adracalin)	AAAS
F5HGU6	Envelope glycoprotein UL132	UL132	Human cytomegalovirus (strain Merlin) (HHV-5) (Human herpesvirus 5)	DEG_SCF_TRCP1_1	PF00400	Q9NRG9	Aladin (Adracalin)	AAAS
P0DTD1	Replicase polyprotein 1ab (pp1ab) (ORF1ab polyprotein) [Cleaved into: Host translation inhibitor nsp1 (Leader protein) (Non-structural protein 1) (nsp1); Non-structural protein 2 (nsp2) (p65 homolog); Papain-like protease nsp3 (EC 3.4.19.12) (EC 3.4.22.-) (Non-structural protein 3) (nsp3) (PL2-PRO) (Papain-like proteinase) (PL-PRO); Non-structural protein 4 (nsp4); 3C-like proteinase nsp5 (3CL-PR…	rep 1a-1b	Severe acute respiratory syndrome coronavirus 2 (2019-nCoV) (SARS-CoV-2)	DEG_APCC_KENBOX_2	PF00400	Q9NRG9	Aladin (Adracalin)	AAAS
P0DTC9	Nucleoprotein (N) (Nucleocapsid protein) (NC) (Protein N)	N	Severe acute respiratory syndrome coronavirus 2 (2019-nCoV) (SARS-CoV-2)	TRG_ER_diArg_1	PF00400	Q9NRG9	Aladin (Adracalin)	AAAS
P0DTC3	ORF3a protein (ORF3a) (Accessory protein 3a) (Protein 3a) (Protein U274) (Protein X1)	3a	Severe acute respiratory syndrome coronavirus 2 (2019-nCoV) (SARS-CoV-2)	LIG_APCC_ABBA_1	PF00400	Q9NRG9	Aladin (Adracalin)	AAAS
P0DTD1	Replicase polyprotein 1ab (pp1ab) (ORF1ab polyprotein) [Cleaved into: Host translation inhibitor nsp1 (Leader protein) (Non-structural protein 1) (nsp1); Non-structural protein 2 (nsp2) (p65 homolog); Papain-like protease nsp3 (EC 3.4.19.12) (EC 3.4.22.-) (Non-structural protein 3) (nsp3) (PL2-PRO) (Papain-like proteinase) (PL-PRO); Non-structural protein 4 (nsp4); 3C-like proteinase nsp5 (3CL-PR…	rep 1a-1b	Severe acute respiratory syndrome coronavirus 2 (2019-nCoV) (SARS-CoV-2)	LIG_EH1_1	PF00400	Q9NRG9	Aladin (Adracalin)	AAAS
P0DTD1	Replicase polyprotein 1ab (pp1ab) (ORF1ab polyprotein) [Cleaved into: Host translation inhibitor nsp1 (Leader protein) (Non-structural protein 1) (nsp1); Non-structural protein 2 (nsp2) (p65 homolog); Papain-like protease nsp3 (EC 3.4.19.12) (EC 3.4.22.-) (Non-structural protein 3) (nsp3) (PL2-PRO) (Papain-like proteinase) (PL-PRO); Non-structural protein 4 (nsp4); 3C-like proteinase nsp5 (3CL-PR…	rep 1a-1b	Severe acute respiratory syndrome coronavirus 2 (2019-nCoV) (SARS-CoV-2)	LIG_APCC_ABBA_1	PF00400	Q9NRG9	Aladin (Adracalin)	AAAS
F5HGU6	Envelope glycoprotein UL132	UL132	Human cytomegalovirus (strain Merlin) (HHV-5) (Human herpesvirus 5)	LIG_APCC_ABBA_1	PF00400	Q9NRG9	Aladin (Adracalin)	AAAS
P06463	Protein E6	E6	Human papillomavirus type 18	LIG_PDZ_Class_1	PF00595	Q9NSN8	Gamma-1-syntrophin (G1SYN) (Syntrophin-4) (SYN4)	SNTG1
P03126	Protein E6	E6	Human papillomavirus type 16	LIG_PDZ_Class_1	PF00595	Q9NSN8	Gamma-1-syntrophin (G1SYN) (Syntrophin-4) (SYN4)	SNTG1
P03126	Protein E6	E6	Human papillomavirus type 16	LIG_PDZ_Class_1	PF00595	Q9NUP9	Protein lin-7 homolog C (Lin-7C) (Mammalian lin-seven protein 3) (MALS-3) (Vertebrate lin-7 homolog 3) (Veli-3)	LIN7C
P06463	Protein E6	E6	Human papillomavirus type 18	LIG_PDZ_Class_1	PF00595	Q9NUP9	Protein lin-7 homolog C (Lin-7C) (Mammalian lin-seven protein 3) (MALS-3) (Vertebrate lin-7 homolog 3) (Veli-3)	LIN7C
A0A024B7W1	Genome polyprotein [Cleaved into: Capsid protein C (Capsid protein) (Core protein); Protein prM (Precursor membrane protein); Peptide pr (Peptide precursor); Small envelope protein M (Matrix protein); Envelope protein E; Non-structural protein 1 (NS1); Non-structural protein 2A (NS2A); Serine protease subunit NS2B (Flavivirin protease NS2B regulatory subunit) (Non-structural protein 2B); Serine p…		Zika virus (isolate ZIKV/Human/French Polynesia/10087PF/2013) (ZIKV)	LIG_APCC_ABBA_1	PF00400	Q9NW82	WD repeat-containing protein 70	WDR70
Q32ZE1	Genome polyprotein [Cleaved into: Capsid protein C (Capsid protein) (Core protein); Protein prM (Precursor membrane protein); Peptide pr (Peptide precursor); Small envelope protein M (Matrix protein); Envelope protein E; Non-structural protein 1 (NS1); Non-structural protein 2A (NS2A); Serine protease subunit NS2B (Flavivirin protease NS2B regulatory subunit) (Non-structural protein 2B); Serine p…		Zika virus (ZIKV)	TRG_ER_diArg_1	PF00400	Q9NW82	WD repeat-containing protein 70	WDR70
A0A024B7W1	Genome polyprotein [Cleaved into: Capsid protein C (Capsid protein) (Core protein); Protein prM (Precursor membrane protein); Peptide pr (Peptide precursor); Small envelope protein M (Matrix protein); Envelope protein E; Non-structural protein 1 (NS1); Non-structural protein 2A (NS2A); Serine protease subunit NS2B (Flavivirin protease NS2B regulatory subunit) (Non-structural protein 2B); Serine p…		Zika virus (isolate ZIKV/Human/French Polynesia/10087PF/2013) (ZIKV)	LIG_EH1_1	PF00400	Q9NW82	WD repeat-containing protein 70	WDR70
Q32ZE1	Genome polyprotein [Cleaved into: Capsid protein C (Capsid protein) (Core protein); Protein prM (Precursor membrane protein); Peptide pr (Peptide precursor); Small envelope protein M (Matrix protein); Envelope protein E; Non-structural protein 1 (NS1); Non-structural protein 2A (NS2A); Serine protease subunit NS2B (Flavivirin protease NS2B regulatory subunit) (Non-structural protein 2B); Serine p…		Zika virus (ZIKV)	LIG_EH1_1	PF00400	Q9NW82	WD repeat-containing protein 70	WDR70
A0A024B7W1	Genome polyprotein [Cleaved into: Capsid protein C (Capsid protein) (Core protein); Protein prM (Precursor membrane protein); Peptide pr (Peptide precursor); Small envelope protein M (Matrix protein); Envelope protein E; Non-structural protein 1 (NS1); Non-structural protein 2A (NS2A); Serine protease subunit NS2B (Flavivirin protease NS2B regulatory subunit) (Non-structural protein 2B); Serine p…		Zika virus (isolate ZIKV/Human/French Polynesia/10087PF/2013) (ZIKV)	TRG_ER_diArg_1	PF00400	Q9NW82	WD repeat-containing protein 70	WDR70
A0A024B7W1	Genome polyprotein [Cleaved into: Capsid protein C (Capsid protein) (Core protein); Protein prM (Precursor membrane protein); Peptide pr (Peptide precursor); Small envelope protein M (Matrix protein); Envelope protein E; Non-structural protein 1 (NS1); Non-structural protein 2A (NS2A); Serine protease subunit NS2B (Flavivirin protease NS2B regulatory subunit) (Non-structural protein 2B); Serine p…		Zika virus (isolate ZIKV/Human/French Polynesia/10087PF/2013) (ZIKV)	DEG_APCC_DBOX_1	PF00400	Q9NW82	WD repeat-containing protein 70	WDR70
Q32ZE1	Genome polyprotein [Cleaved into: Capsid protein C (Capsid protein) (Core protein); Protein prM (Precursor membrane protein); Peptide pr (Peptide precursor); Small envelope protein M (Matrix protein); Envelope protein E; Non-structural protein 1 (NS1); Non-structural protein 2A (NS2A); Serine protease subunit NS2B (Flavivirin protease NS2B regulatory subunit) (Non-structural protein 2B); Serine p…		Zika virus (ZIKV)	DEG_COP1_1	PF00400	Q9NW82	WD repeat-containing protein 70	WDR70
Q32ZE1	Genome polyprotein [Cleaved into: Capsid protein C (Capsid protein) (Core protein); Protein prM (Precursor membrane protein); Peptide pr (Peptide precursor); Small envelope protein M (Matrix protein); Envelope protein E; Non-structural protein 1 (NS1); Non-structural protein 2A (NS2A); Serine protease subunit NS2B (Flavivirin protease NS2B regulatory subunit) (Non-structural protein 2B); Serine p…		Zika virus (ZIKV)	DEG_APCC_DBOX_1	PF00400	Q9NW82	WD repeat-containing protein 70	WDR70
Q32ZE1	Genome polyprotein [Cleaved into: Capsid protein C (Capsid protein) (Core protein); Protein prM (Precursor membrane protein); Peptide pr (Peptide precursor); Small envelope protein M (Matrix protein); Envelope protein E; Non-structural protein 1 (NS1); Non-structural protein 2A (NS2A); Serine protease subunit NS2B (Flavivirin protease NS2B regulatory subunit) (Non-structural protein 2B); Serine p…		Zika virus (ZIKV)	LIG_APCC_ABBA_1	PF00400	Q9NW82	WD repeat-containing protein 70	WDR70
A0A024B7W1	Genome polyprotein [Cleaved into: Capsid protein C (Capsid protein) (Core protein); Protein prM (Precursor membrane protein); Peptide pr (Peptide precursor); Small envelope protein M (Matrix protein); Envelope protein E; Non-structural protein 1 (NS1); Non-structural protein 2A (NS2A); Serine protease subunit NS2B (Flavivirin protease NS2B regulatory subunit) (Non-structural protein 2B); Serine p…		Zika virus (isolate ZIKV/Human/French Polynesia/10087PF/2013) (ZIKV)	DEG_COP1_1	PF00400	Q9NW82	WD repeat-containing protein 70	WDR70
Q5MQC6	Nucleoprotein (Nucleocapsid protein) (NC) (Protein N)	N 7a	Human coronavirus HKU1 (isolate N1) (HCoV-HKU1)	LIG_EH1_1	PF00400	Q9NWT1	p21-activated protein kinase-interacting protein 1 (PAK/PLC-interacting protein 1) (hPIP1) (PAK1-interacting protein 1) (WD repeat-containing protein 84)	PAK1IP1
P33469	Nucleoprotein (Nucleocapsid protein) (NC) (Protein N)	N 7a	Human coronavirus OC43 (HCoV-OC43)	TRG_ER_diArg_1	PF00400	Q9NWT1	p21-activated protein kinase-interacting protein 1 (PAK/PLC-interacting protein 1) (hPIP1) (PAK1-interacting protein 1) (WD repeat-containing protein 84)	PAK1IP1
Q5MQC6	Nucleoprotein (Nucleocapsid protein) (NC) (Protein N)	N 7a	Human coronavirus HKU1 (isolate N1) (HCoV-HKU1)	TRG_ER_diArg_1	PF00400	Q9NWT1	p21-activated protein kinase-interacting protein 1 (PAK/PLC-interacting protein 1) (hPIP1) (PAK1-interacting protein 1) (WD repeat-containing protein 84)	PAK1IP1
P0DTC9	Nucleoprotein (N) (Nucleocapsid protein) (NC) (Protein N)	N	Severe acute respiratory syndrome coronavirus 2 (2019-nCoV) (SARS-CoV-2)	TRG_ER_diArg_1	PF00400	Q9NWT1	p21-activated protein kinase-interacting protein 1 (PAK/PLC-interacting protein 1) (hPIP1) (PAK1-interacting protein 1) (WD repeat-containing protein 84)	PAK1IP1
P59595	Nucleoprotein (Nucleocapsid protein) (NC) (Protein N)	N 9a	Severe acute respiratory syndrome coronavirus (SARS-CoV)	TRG_ER_diArg_1	PF00400	Q9NWT1	p21-activated protein kinase-interacting protein 1 (PAK/PLC-interacting protein 1) (hPIP1) (PAK1-interacting protein 1) (WD repeat-containing protein 84)	PAK1IP1
Q6Q1R8	Nucleoprotein (Nucleocapsid protein) (NC) (Protein N)	N 6	Human coronavirus NL63 (HCoV-NL63)	TRG_ER_diArg_1	PF00400	Q9NWT1	p21-activated protein kinase-interacting protein 1 (PAK/PLC-interacting protein 1) (hPIP1) (PAK1-interacting protein 1) (WD repeat-containing protein 84)	PAK1IP1
P15130	Nucleoprotein (Nucleocapsid protein) (NC) (Protein N)	N 7	Human coronavirus 229E (HCoV-229E)	LIG_EH1_1	PF00400	Q9NWT1	p21-activated protein kinase-interacting protein 1 (PAK/PLC-interacting protein 1) (hPIP1) (PAK1-interacting protein 1) (WD repeat-containing protein 84)	PAK1IP1
Q6Q1R8	Nucleoprotein (Nucleocapsid protein) (NC) (Protein N)	N 6	Human coronavirus NL63 (HCoV-NL63)	LIG_EH1_1	PF00400	Q9NWT1	p21-activated protein kinase-interacting protein 1 (PAK/PLC-interacting protein 1) (hPIP1) (PAK1-interacting protein 1) (WD repeat-containing protein 84)	PAK1IP1
Q6Q1R8	Nucleoprotein (Nucleocapsid protein) (NC) (Protein N)	N 6	Human coronavirus NL63 (HCoV-NL63)	LIG_APCC_ABBA_1	PF00400	Q9NWT1	p21-activated protein kinase-interacting protein 1 (PAK/PLC-interacting protein 1) (hPIP1) (PAK1-interacting protein 1) (WD repeat-containing protein 84)	PAK1IP1
P15130	Nucleoprotein (Nucleocapsid protein) (NC) (Protein N)	N 7	Human coronavirus 229E (HCoV-229E)	TRG_ER_diArg_1	PF00400	Q9NWT1	p21-activated protein kinase-interacting protein 1 (PAK/PLC-interacting protein 1) (hPIP1) (PAK1-interacting protein 1) (WD repeat-containing protein 84)	PAK1IP1
K9N4V7	Nucleoprotein (Nucleocapsid protein) (NC) (Protein N)	N 6	Middle East respiratory syndrome-related coronavirus (isolate United Kingdom/H123990006/2012) (MERS-CoV) (Betacoronavirus England 1)	TRG_ER_diArg_1	PF00400	Q9NWT1	p21-activated protein kinase-interacting protein 1 (PAK/PLC-interacting protein 1) (hPIP1) (PAK1-interacting protein 1) (WD repeat-containing protein 84)	PAK1IP1
P03126	Protein E6	E6	Human papillomavirus type 16	LIG_PDZ_Class_1	PF00595	Q9NY99	Gamma-2-syntrophin (G2SYN) (Syntrophin-5) (SYN5)	SNTG2
P06463	Protein E6	E6	Human papillomavirus type 18	LIG_PDZ_Class_1	PF00595	Q9NY99	Gamma-2-syntrophin (G2SYN) (Syntrophin-5) (SYN5)	SNTG2
P0DTD1	Replicase polyprotein 1ab (pp1ab) (ORF1ab polyprotein) [Cleaved into: Host translation inhibitor nsp1 (Leader protein) (Non-structural protein 1) (nsp1); Non-structural protein 2 (nsp2) (p65 homolog); Papain-like protease nsp3 (EC 3.4.19.12) (EC 3.4.22.-) (Non-structural protein 3) (nsp3) (PL2-PRO) (Papain-like proteinase) (PL-PRO); Non-structural protein 4 (nsp4); 3C-like proteinase nsp5 (3CL-PR…	rep 1a-1b	Severe acute respiratory syndrome coronavirus 2 (2019-nCoV) (SARS-CoV-2)	DOC_MAPK_gen_1	PF00069	Q9NYV4	Cyclin-dependent kinase 12 (EC 2.7.11.22) (EC 2.7.11.23) (Cdc2-related kinase, arginine/serine-rich) (CrkRS) (Cell division cycle 2-related protein kinase 7) (CDC2-related protein kinase 7) (Cell division protein kinase 12) (hCDK12)	CDK12
P06422	Regulatory protein E2	E2	Human papillomavirus type 8	DOC_MAPK_gen_1	PF00069	Q9NYY3	Serine/threonine-protein kinase PLK2 (EC 2.7.11.21) (Polo-like kinase 2) (PLK-2) (hPlk2) (Serine/threonine-protein kinase SNK) (hSNK) (Serum-inducible kinase)	PLK2
P03126	Protein E6	E6	Human papillomavirus type 16	LIG_PDZ_Class_1	PF00595	Q9NZN5	Rho guanine nucleotide exchange factor 12 (Leukemia-associated RhoGEF)	ARHGEF12
P06463	Protein E6	E6	Human papillomavirus type 18	LIG_PDZ_Class_1	PF00595	Q9NZN5	Rho guanine nucleotide exchange factor 12 (Leukemia-associated RhoGEF)	ARHGEF12
F5HGT1	Major capsid protein (MCP)	MCP UL86	Human cytomegalovirus (strain Merlin) (HHV-5) (Human herpesvirus 5)	LIG_SH3_1	PF00018	Q9NZQ3	NCK-interacting protein with SH3 domain (54 kDa VacA-interacting protein) (54 kDa vimentin-interacting protein) (VIP54) (90 kDa SH3 protein interacting with Nck) (AF3p21) (Dia-interacting protein 1) (DIP-1) (Diaphanous protein-interacting protein) (SH3 adapter protein SPIN90) (WASP-interacting SH3-domain protein) (WISH) (Wiskott-Aldrich syndrome protein-interacting protein)	NCKIPSD
P0C705	Capsid vertex component 2	CVC2 BVRF1	Epstein-Barr virus (strain AG876) (HHV-4) (Human herpesvirus 4)	LIG_SH3_3	PF00018	Q9NZQ3	NCK-interacting protein with SH3 domain (54 kDa VacA-interacting protein) (54 kDa vimentin-interacting protein) (VIP54) (90 kDa SH3 protein interacting with Nck) (AF3p21) (Dia-interacting protein 1) (DIP-1) (Diaphanous protein-interacting protein) (SH3 adapter protein SPIN90) (WASP-interacting SH3-domain protein) (WISH) (Wiskott-Aldrich syndrome protein-interacting protein)	NCKIPSD
F5HGT1	Major capsid protein (MCP)	MCP UL86	Human cytomegalovirus (strain Merlin) (HHV-5) (Human herpesvirus 5)	LIG_SH3_5	PF00018	Q9NZQ3	NCK-interacting protein with SH3 domain (54 kDa VacA-interacting protein) (54 kDa vimentin-interacting protein) (VIP54) (90 kDa SH3 protein interacting with Nck) (AF3p21) (Dia-interacting protein 1) (DIP-1) (Diaphanous protein-interacting protein) (SH3 adapter protein SPIN90) (WASP-interacting SH3-domain protein) (WISH) (Wiskott-Aldrich syndrome protein-interacting protein)	NCKIPSD
F5HGT1	Major capsid protein (MCP)	MCP UL86	Human cytomegalovirus (strain Merlin) (HHV-5) (Human herpesvirus 5)	LIG_SH3_3	PF00018	Q9NZQ3	NCK-interacting protein with SH3 domain (54 kDa VacA-interacting protein) (54 kDa vimentin-interacting protein) (VIP54) (90 kDa SH3 protein interacting with Nck) (AF3p21) (Dia-interacting protein 1) (DIP-1) (Diaphanous protein-interacting protein) (SH3 adapter protein SPIN90) (WASP-interacting SH3-domain protein) (WISH) (Wiskott-Aldrich syndrome protein-interacting protein)	NCKIPSD
P0C705	Capsid vertex component 2	CVC2 BVRF1	Epstein-Barr virus (strain AG876) (HHV-4) (Human herpesvirus 4)	LIG_SH3_1	PF00018	Q9NZQ3	NCK-interacting protein with SH3 domain (54 kDa VacA-interacting protein) (54 kDa vimentin-interacting protein) (VIP54) (90 kDa SH3 protein interacting with Nck) (AF3p21) (Dia-interacting protein 1) (DIP-1) (Diaphanous protein-interacting protein) (SH3 adapter protein SPIN90) (WASP-interacting SH3-domain protein) (WISH) (Wiskott-Aldrich syndrome protein-interacting protein)	NCKIPSD
P03126	Protein E6	E6	Human papillomavirus type 16	LIG_PDZ_Class_1	PF00595	Q9NZW5	Protein PALS2 (MAGUK p55 subfamily member 6) (Membrane protein, palmitoylated 6) (Veli-associated MAGUK 1) (VAM-1)	PALS2
P06463	Protein E6	E6	Human papillomavirus type 18	LIG_PDZ_Class_1	PF00595	Q9NZW5	Protein PALS2 (MAGUK p55 subfamily member 6) (Membrane protein, palmitoylated 6) (Veli-associated MAGUK 1) (VAM-1)	PALS2
P12848	Ribonucleoside-diphosphate reductase large subunit (EC 1.17.4.1) (Ribonucleotide reductase large subunit) (Ribonucleotide reductase subunit 1) (RNR1)	OPG080 VACWR073 I4L	Vaccinia virus (strain Western Reserve) (VACV) (Vaccinia virus (strain WR))	DOC_ANK_TNKS_1	PF00023	Q9P0K7	Ankycorbin (Ankyrin repeat and coiled-coil structure-containing protein) (Novel retinal pigment epithelial cell protein) (Retinoic acid-induced protein 14)	RAI14
P33469	Nucleoprotein (Nucleocapsid protein) (NC) (Protein N)	N 7a	Human coronavirus OC43 (HCoV-OC43)	DOC_MAPK_gen_1	PF00069	Q9P0L2	Serine/threonine-protein kinase MARK1 (EC 2.7.11.1) (EC 2.7.11.26) (MAP/microtubule affinity-regulating kinase 1) (PAR1 homolog c) (Par-1c) (Par1c)	MARK1
P0DTD2	ORF9b protein (ORF9b) (Accessory protein 9b) (ORF-9b) (Protein 9b)	9b	Severe acute respiratory syndrome coronavirus 2 (2019-nCoV) (SARS-CoV-2)	DOC_MAPK_gen_1	PF00069	Q9P0L2	Serine/threonine-protein kinase MARK1 (EC 2.7.11.1) (EC 2.7.11.26) (MAP/microtubule affinity-regulating kinase 1) (PAR1 homolog c) (Par-1c) (Par1c)	MARK1
K9N4V7	Nucleoprotein (Nucleocapsid protein) (NC) (Protein N)	N 6	Middle East respiratory syndrome-related coronavirus (isolate United Kingdom/H123990006/2012) (MERS-CoV) (Betacoronavirus England 1)	DOC_MAPK_gen_1	PF00069	Q9P0L2	Serine/threonine-protein kinase MARK1 (EC 2.7.11.1) (EC 2.7.11.26) (MAP/microtubule affinity-regulating kinase 1) (PAR1 homolog c) (Par-1c) (Par1c)	MARK1
Q6Q1R8	Nucleoprotein (Nucleocapsid protein) (NC) (Protein N)	N 6	Human coronavirus NL63 (HCoV-NL63)	DOC_MAPK_gen_1	PF00069	Q9P0L2	Serine/threonine-protein kinase MARK1 (EC 2.7.11.1) (EC 2.7.11.26) (MAP/microtubule affinity-regulating kinase 1) (PAR1 homolog c) (Par-1c) (Par1c)	MARK1
P59595	Nucleoprotein (Nucleocapsid protein) (NC) (Protein N)	N 9a	Severe acute respiratory syndrome coronavirus (SARS-CoV)	DOC_MAPK_MEF2A_6	PF00069	Q9P0L2	Serine/threonine-protein kinase MARK1 (EC 2.7.11.1) (EC 2.7.11.26) (MAP/microtubule affinity-regulating kinase 1) (PAR1 homolog c) (Par-1c) (Par1c)	MARK1
P59595	Nucleoprotein (Nucleocapsid protein) (NC) (Protein N)	N 9a	Severe acute respiratory syndrome coronavirus (SARS-CoV)	DOC_MAPK_gen_1	PF00069	Q9P0L2	Serine/threonine-protein kinase MARK1 (EC 2.7.11.1) (EC 2.7.11.26) (MAP/microtubule affinity-regulating kinase 1) (PAR1 homolog c) (Par-1c) (Par1c)	MARK1
Q5MQC6	Nucleoprotein (Nucleocapsid protein) (NC) (Protein N)	N 7a	Human coronavirus HKU1 (isolate N1) (HCoV-HKU1)	DOC_MAPK_gen_1	PF00069	Q9P0L2	Serine/threonine-protein kinase MARK1 (EC 2.7.11.1) (EC 2.7.11.26) (MAP/microtubule affinity-regulating kinase 1) (PAR1 homolog c) (Par-1c) (Par1c)	MARK1
P59636	ORF9b protein (Accessory protein 9b) (ORF-9b) (Protein 9b)	9b	Severe acute respiratory syndrome coronavirus (SARS-CoV)	DOC_MAPK_gen_1	PF00069	Q9P0L2	Serine/threonine-protein kinase MARK1 (EC 2.7.11.1) (EC 2.7.11.26) (MAP/microtubule affinity-regulating kinase 1) (PAR1 homolog c) (Par-1c) (Par1c)	MARK1
P10240	Protein UL56	UL56	Human herpesvirus 1 (strain 17) (HHV-1) (Human herpes simplex virus 1)	DOC_MAPK_MEF2A_6	PF00069	Q9P1W9	Serine/threonine-protein kinase pim-2 (EC 2.7.11.1) (Pim-2h)	PIM2
P10240	Protein UL56	UL56	Human herpesvirus 1 (strain 17) (HHV-1) (Human herpes simplex virus 1)	DOC_MAPK_gen_1	PF00069	Q9P1W9	Serine/threonine-protein kinase pim-2 (EC 2.7.11.1) (Pim-2h)	PIM2
Q9WC28	Non-structural polyprotein pORF1 [Includes: Methyltransferase (EC 2.1.1.-) (EC 2.7.7.-); Putative protease (EC 3.4.-.-); NTPase/helicase (EC 3.6.4.-); RNA-directed RNA polymerase (RdRp) (EC 2.7.7.48)]	ORF1	Hepatitis E virus genotype 1 (isolate Human/India/Hyderabad) (HEV-1)	DOC_MAPK_gen_1	PF00069	Q9P2K8	eIF-2-alpha kinase GCN2 (EC 2.7.11.1) (Eukaryotic translation initiation factor 2-alpha kinase 4) (GCN2-like protein)	EIF2AK4
Q9WC28	Non-structural polyprotein pORF1 [Includes: Methyltransferase (EC 2.1.1.-) (EC 2.7.7.-); Putative protease (EC 3.4.-.-); NTPase/helicase (EC 3.6.4.-); RNA-directed RNA polymerase (RdRp) (EC 2.7.7.48)]	ORF1	Hepatitis E virus genotype 1 (isolate Human/India/Hyderabad) (HEV-1)	DOC_MAPK_MEF2A_6	PF00069	Q9P2K8	eIF-2-alpha kinase GCN2 (EC 2.7.11.1) (Eukaryotic translation initiation factor 2-alpha kinase 4) (GCN2-like protein)	EIF2AK4
F5HHZ3	Protein UL42	UL42	Human cytomegalovirus (strain Merlin) (HHV-5) (Human herpesvirus 5)	LIG_WW_1	PF00397	Q9P2P5	E3 ubiquitin-protein ligase HECW2 (EC 2.3.2.26) (HECT, C2 and WW domain-containing protein 2) (HECT-type E3 ubiquitin transferase HECW2) (NEDD4-like E3 ubiquitin-protein ligase 2)	HECW2
F5HB41	Uncharacterized protein US30	US30	Human cytomegalovirus (strain Merlin) (HHV-5) (Human herpesvirus 5)	LIG_WW_1	PF00397	Q9P2P5	E3 ubiquitin-protein ligase HECW2 (EC 2.3.2.26) (HECT, C2 and WW domain-containing protein 2) (HECT-type E3 ubiquitin transferase HECW2) (NEDD4-like E3 ubiquitin-protein ligase 2)	HECW2
F5HGU6	Envelope glycoprotein UL132	UL132	Human cytomegalovirus (strain Merlin) (HHV-5) (Human herpesvirus 5)	LIG_PTB_Phospho_1	PF00640	Q9UBP9	PTB domain-containing engulfment adapter protein 1 (Cell death protein 6 homolog) (PTB domain adapter protein CED-6) (Protein GULP)	GULP1
P08411	Polyprotein P1234 (P1234) (Non-structural polyprotein) [Cleaved into: Polyprotein P123' (P123'); Polyprotein P123 (P123); mRNA-capping enzyme nsP1 (EC 2.1.1.-) (EC 2.7.7.-) (Non-structural protein 1); Protease nsP2 (EC 3.4.22.-) (EC 3.6.1.15) (EC 3.6.1.74) (EC 3.6.4.13) (Non-structural protein 2) (nsP2); Non-structural protein 3 (nsP3) (EC 3.1.3.84); Non-structural protein 3' (nsP3') (EC 3.1.3.84…		Semliki forest virus (SFV)	LIG_G3BP_FGDF_1	PF02136	Q9UBU9	Nuclear RNA export factor 1 (Tip-associated protein) (Tip-associating protein) (mRNA export factor TAP)	NXF1
P0C763	Envelope glycoprotein B (gB)	gB BALF4	Epstein-Barr virus (strain AG876) (HHV-4) (Human herpesvirus 4)	LIG_SH3_2	PF14604	Q9UFD9	RIMS-binding protein 3A (RIM-BP3.A) (RIMS-binding protein 3.1) (RIM-BP3.1)	RIMBP3
Q1HVG4	Epstein-Barr nuclear antigen 4 (EBNA-4) (EBV nuclear antigen 4) (Epstein-Barr nuclear antigen 3B) (EBNA-3B) (EBV nuclear antigen 3B)	EBNA4 BERF2A-BERF2B	Epstein-Barr virus (strain AG876) (HHV-4) (Human herpesvirus 4)	LIG_SH3_2	PF07653	Q9UFD9	RIMS-binding protein 3A (RIM-BP3.A) (RIMS-binding protein 3.1) (RIM-BP3.1)	RIMBP3
Q1HVG4	Epstein-Barr nuclear antigen 4 (EBNA-4) (EBV nuclear antigen 4) (Epstein-Barr nuclear antigen 3B) (EBNA-3B) (EBV nuclear antigen 3B)	EBNA4 BERF2A-BERF2B	Epstein-Barr virus (strain AG876) (HHV-4) (Human herpesvirus 4)	LIG_SH3_2	PF14604	Q9UFD9	RIMS-binding protein 3A (RIM-BP3.A) (RIMS-binding protein 3.1) (RIM-BP3.1)	RIMBP3
P0C763	Envelope glycoprotein B (gB)	gB BALF4	Epstein-Barr virus (strain AG876) (HHV-4) (Human herpesvirus 4)	LIG_SH3_2	PF07653	Q9UFD9	RIMS-binding protein 3A (RIM-BP3.A) (RIMS-binding protein 3.1) (RIM-BP3.1)	RIMBP3
P0DTD1	Replicase polyprotein 1ab (pp1ab) (ORF1ab polyprotein) [Cleaved into: Host translation inhibitor nsp1 (Leader protein) (Non-structural protein 1) (nsp1); Non-structural protein 2 (nsp2) (p65 homolog); Papain-like protease nsp3 (EC 3.4.19.12) (EC 3.4.22.-) (Non-structural protein 3) (nsp3) (PL2-PRO) (Papain-like proteinase) (PL-PRO); Non-structural protein 4 (nsp4); 3C-like proteinase nsp5 (3CL-PR…	rep 1a-1b	Severe acute respiratory syndrome coronavirus 2 (2019-nCoV) (SARS-CoV-2)	DOC_MAPK_gen_1	PF00069	Q9UHD2	Serine/threonine-protein kinase TBK1 (EC 2.7.11.1) (NF-kappa-B-activating kinase) (T2K) (TANK-binding kinase 1)	TBK1
P0DTD1	Replicase polyprotein 1ab (pp1ab) (ORF1ab polyprotein) [Cleaved into: Host translation inhibitor nsp1 (Leader protein) (Non-structural protein 1) (nsp1); Non-structural protein 2 (nsp2) (p65 homolog); Papain-like protease nsp3 (EC 3.4.19.12) (EC 3.4.22.-) (Non-structural protein 3) (nsp3) (PL2-PRO) (Papain-like proteinase) (PL-PRO); Non-structural protein 4 (nsp4); 3C-like proteinase nsp5 (3CL-PR…	rep 1a-1b	Severe acute respiratory syndrome coronavirus 2 (2019-nCoV) (SARS-CoV-2)	DOC_MAPK_gen_1	PF00069	Q9UK32	Ribosomal protein S6 kinase alpha-6 (S6K-alpha-6) (EC 2.7.11.1) (90 kDa ribosomal protein S6 kinase 6) (p90-RSK 6) (p90RSK6) (Ribosomal S6 kinase 4) (RSK-4) (pp90RSK4)	RPS6KA6
F5HDC7	Tegument protein US22	US22	Human cytomegalovirus (strain Merlin) (HHV-5) (Human herpesvirus 5)	TRG_ER_diArg_1	PF00400	Q9UKB1	F-box/WD repeat-containing protein 11 (F-box and WD repeats protein beta-TrCP2) (F-box/WD repeat-containing protein 1B) (Homologous to Slimb protein) (HOS)	FBXW11
F5H8S6	Tegument protein US24	US24	Human cytomegalovirus (strain Merlin) (HHV-5) (Human herpesvirus 5)	TRG_ER_diArg_1	PF00400	Q9UKB1	F-box/WD repeat-containing protein 11 (F-box and WD repeats protein beta-TrCP2) (F-box/WD repeat-containing protein 1B) (Homologous to Slimb protein) (HOS)	FBXW11
F5H8S6	Tegument protein US24	US24	Human cytomegalovirus (strain Merlin) (HHV-5) (Human herpesvirus 5)	LIG_APCC_ABBA_1	PF00400	Q9UKB1	F-box/WD repeat-containing protein 11 (F-box and WD repeats protein beta-TrCP2) (F-box/WD repeat-containing protein 1B) (Homologous to Slimb protein) (HOS)	FBXW11
A0A024B7W1	Genome polyprotein [Cleaved into: Capsid protein C (Capsid protein) (Core protein); Protein prM (Precursor membrane protein); Peptide pr (Peptide precursor); Small envelope protein M (Matrix protein); Envelope protein E; Non-structural protein 1 (NS1); Non-structural protein 2A (NS2A); Serine protease subunit NS2B (Flavivirin protease NS2B regulatory subunit) (Non-structural protein 2B); Serine p…		Zika virus (isolate ZIKV/Human/French Polynesia/10087PF/2013) (ZIKV)	DOC_MAPK_gen_1	PF00069	Q9UKE5	TRAF2 and NCK-interacting protein kinase (EC 2.7.11.1)	TNIK
Q9WMX2	Genome polyprotein [Cleaved into: Core protein precursor (Capsid protein C) (p23); Mature core protein (p21); Envelope glycoprotein E1 (gp32) (gp35); Envelope glycoprotein E2 (NS1) (gp68) (gp70); Viroporin p7; Protease NS2 (p23) (EC 3.4.22.-); Serine protease/helicase NS3 (EC 3.4.21.98) (EC 3.6.1.15) (EC 3.6.4.13) (Hepacivirin) (NS3 helicase) (NS3 protease) (NS3P) (Viroporin p70); Non-structural …		Hepatitis C virus genotype 1b (isolate Con1) (HCV)	LIG_BRCT_BRCA1_1	PF00533	Q9UKK3	Protein mono-ADP-ribosyltransferase PARP4 (EC 2.4.2.-) (193 kDa vault protein) (ADP-ribosyltransferase diphtheria toxin-like 4) (ARTD4) (PARP-related/IalphaI-related H5/proline-rich) (PH5P) (Poly [ADP-ribose] polymerase 4) (PARP-4) (Vault poly(ADP-ribose) polymerase) (VPARP)	PARP4
F5HC33	Membrane glycoprotein US9	US9	Human cytomegalovirus (strain Merlin) (HHV-5) (Human herpesvirus 5)	LIG_SH3_1	PF00018	Q9ULH1	Arf-GAP with SH3 domain, ANK repeat and PH domain-containing protein 1 (130 kDa phosphatidylinositol 4,5-bisphosphate-dependent ARF1 GTPase-activating protein) (ADP-ribosylation factor-directed GTPase-activating protein 1) (ARF GTPase-activating protein 1) (Development and differentiation-enhancing factor 1) (DEF-1) (Differentiation-enhancing factor 1) (PIP2-dependent ARF1 GAP)	ASAP1
F5HC79	Tripartite terminase subunit 1	TRM1 UL56	Human cytomegalovirus (strain Merlin) (HHV-5) (Human herpesvirus 5)	LIG_SH3_1	PF00018	Q9ULH1	Arf-GAP with SH3 domain, ANK repeat and PH domain-containing protein 1 (130 kDa phosphatidylinositol 4,5-bisphosphate-dependent ARF1 GTPase-activating protein) (ADP-ribosylation factor-directed GTPase-activating protein 1) (ARF GTPase-activating protein 1) (Development and differentiation-enhancing factor 1) (DEF-1) (Differentiation-enhancing factor 1) (PIP2-dependent ARF1 GAP)	ASAP1
F5HGT1	Major capsid protein (MCP)	MCP UL86	Human cytomegalovirus (strain Merlin) (HHV-5) (Human herpesvirus 5)	LIG_SH3_3	PF00018	Q9ULH1	Arf-GAP with SH3 domain, ANK repeat and PH domain-containing protein 1 (130 kDa phosphatidylinositol 4,5-bisphosphate-dependent ARF1 GTPase-activating protein) (ADP-ribosylation factor-directed GTPase-activating protein 1) (ARF GTPase-activating protein 1) (Development and differentiation-enhancing factor 1) (DEF-1) (Differentiation-enhancing factor 1) (PIP2-dependent ARF1 GAP)	ASAP1
F5HC79	Tripartite terminase subunit 1	TRM1 UL56	Human cytomegalovirus (strain Merlin) (HHV-5) (Human herpesvirus 5)	LIG_SH3_3	PF00018	Q9ULH1	Arf-GAP with SH3 domain, ANK repeat and PH domain-containing protein 1 (130 kDa phosphatidylinositol 4,5-bisphosphate-dependent ARF1 GTPase-activating protein) (ADP-ribosylation factor-directed GTPase-activating protein 1) (ARF GTPase-activating protein 1) (Development and differentiation-enhancing factor 1) (DEF-1) (Differentiation-enhancing factor 1) (PIP2-dependent ARF1 GAP)	ASAP1
Q6SW04	Protein IRS1	IRS1	Human cytomegalovirus (strain Merlin) (HHV-5) (Human herpesvirus 5)	LIG_SH3_3	PF00018	Q9ULH1	Arf-GAP with SH3 domain, ANK repeat and PH domain-containing protein 1 (130 kDa phosphatidylinositol 4,5-bisphosphate-dependent ARF1 GTPase-activating protein) (ADP-ribosylation factor-directed GTPase-activating protein 1) (ARF GTPase-activating protein 1) (Development and differentiation-enhancing factor 1) (DEF-1) (Differentiation-enhancing factor 1) (PIP2-dependent ARF1 GAP)	ASAP1
F5HGT1	Major capsid protein (MCP)	MCP UL86	Human cytomegalovirus (strain Merlin) (HHV-5) (Human herpesvirus 5)	LIG_SH3_1	PF00018	Q9ULH1	Arf-GAP with SH3 domain, ANK repeat and PH domain-containing protein 1 (130 kDa phosphatidylinositol 4,5-bisphosphate-dependent ARF1 GTPase-activating protein) (ADP-ribosylation factor-directed GTPase-activating protein 1) (ARF GTPase-activating protein 1) (Development and differentiation-enhancing factor 1) (DEF-1) (Differentiation-enhancing factor 1) (PIP2-dependent ARF1 GAP)	ASAP1
F5HB53	Envelope glycoprotein B (gB)	gB UL55	Human cytomegalovirus (strain Merlin) (HHV-5) (Human herpesvirus 5)	LIG_SH3_1	PF00018	Q9ULH1	Arf-GAP with SH3 domain, ANK repeat and PH domain-containing protein 1 (130 kDa phosphatidylinositol 4,5-bisphosphate-dependent ARF1 GTPase-activating protein) (ADP-ribosylation factor-directed GTPase-activating protein 1) (ARF GTPase-activating protein 1) (Development and differentiation-enhancing factor 1) (DEF-1) (Differentiation-enhancing factor 1) (PIP2-dependent ARF1 GAP)	ASAP1
F5HB53	Envelope glycoprotein B (gB)	gB UL55	Human cytomegalovirus (strain Merlin) (HHV-5) (Human herpesvirus 5)	LIG_SH3_3	PF00018	Q9ULH1	Arf-GAP with SH3 domain, ANK repeat and PH domain-containing protein 1 (130 kDa phosphatidylinositol 4,5-bisphosphate-dependent ARF1 GTPase-activating protein) (ADP-ribosylation factor-directed GTPase-activating protein 1) (ARF GTPase-activating protein 1) (Development and differentiation-enhancing factor 1) (DEF-1) (Differentiation-enhancing factor 1) (PIP2-dependent ARF1 GAP)	ASAP1
Q6SW04	Protein IRS1	IRS1	Human cytomegalovirus (strain Merlin) (HHV-5) (Human herpesvirus 5)	LIG_SH3_1	PF00018	Q9ULH1	Arf-GAP with SH3 domain, ANK repeat and PH domain-containing protein 1 (130 kDa phosphatidylinositol 4,5-bisphosphate-dependent ARF1 GTPase-activating protein) (ADP-ribosylation factor-directed GTPase-activating protein 1) (ARF GTPase-activating protein 1) (Development and differentiation-enhancing factor 1) (DEF-1) (Differentiation-enhancing factor 1) (PIP2-dependent ARF1 GAP)	ASAP1
Q6SW04	Protein IRS1	IRS1	Human cytomegalovirus (strain Merlin) (HHV-5) (Human herpesvirus 5)	LIG_SH3_2	PF00018	Q9ULH1	Arf-GAP with SH3 domain, ANK repeat and PH domain-containing protein 1 (130 kDa phosphatidylinositol 4,5-bisphosphate-dependent ARF1 GTPase-activating protein) (ADP-ribosylation factor-directed GTPase-activating protein 1) (ARF GTPase-activating protein 1) (Development and differentiation-enhancing factor 1) (DEF-1) (Differentiation-enhancing factor 1) (PIP2-dependent ARF1 GAP)	ASAP1
F5HGT1	Major capsid protein (MCP)	MCP UL86	Human cytomegalovirus (strain Merlin) (HHV-5) (Human herpesvirus 5)	LIG_SH3_5	PF00018	Q9ULH1	Arf-GAP with SH3 domain, ANK repeat and PH domain-containing protein 1 (130 kDa phosphatidylinositol 4,5-bisphosphate-dependent ARF1 GTPase-activating protein) (ADP-ribosylation factor-directed GTPase-activating protein 1) (ARF GTPase-activating protein 1) (Development and differentiation-enhancing factor 1) (DEF-1) (Differentiation-enhancing factor 1) (PIP2-dependent ARF1 GAP)	ASAP1
F5HC33	Membrane glycoprotein US9	US9	Human cytomegalovirus (strain Merlin) (HHV-5) (Human herpesvirus 5)	LIG_SH3_3	PF00018	Q9ULH1	Arf-GAP with SH3 domain, ANK repeat and PH domain-containing protein 1 (130 kDa phosphatidylinositol 4,5-bisphosphate-dependent ARF1 GTPase-activating protein) (ADP-ribosylation factor-directed GTPase-activating protein 1) (ARF GTPase-activating protein 1) (Development and differentiation-enhancing factor 1) (DEF-1) (Differentiation-enhancing factor 1) (PIP2-dependent ARF1 GAP)	ASAP1
P08411	Polyprotein P1234 (P1234) (Non-structural polyprotein) [Cleaved into: Polyprotein P123' (P123'); Polyprotein P123 (P123); mRNA-capping enzyme nsP1 (EC 2.1.1.-) (EC 2.7.7.-) (Non-structural protein 1); Protease nsP2 (EC 3.4.22.-) (EC 3.6.1.15) (EC 3.6.1.74) (EC 3.6.4.13) (Non-structural protein 2) (nsP2); Non-structural protein 3 (nsP3) (EC 3.1.3.84); Non-structural protein 3' (nsP3') (EC 3.1.3.84…		Semliki forest virus (SFV)	DEG_APCC_KENBOX_2	PF00400	Q9ULV4	Coronin-1C (Coronin-3) (hCRNN4)	CORO1C
P08411	Polyprotein P1234 (P1234) (Non-structural polyprotein) [Cleaved into: Polyprotein P123' (P123'); Polyprotein P123 (P123); mRNA-capping enzyme nsP1 (EC 2.1.1.-) (EC 2.7.7.-) (Non-structural protein 1); Protease nsP2 (EC 3.4.22.-) (EC 3.6.1.15) (EC 3.6.1.74) (EC 3.6.4.13) (Non-structural protein 2) (nsP2); Non-structural protein 3 (nsP3) (EC 3.1.3.84); Non-structural protein 3' (nsP3') (EC 3.1.3.84…		Semliki forest virus (SFV)	LIG_EH1_1	PF00400	Q9ULV4	Coronin-1C (Coronin-3) (hCRNN4)	CORO1C
P08411	Polyprotein P1234 (P1234) (Non-structural polyprotein) [Cleaved into: Polyprotein P123' (P123'); Polyprotein P123 (P123); mRNA-capping enzyme nsP1 (EC 2.1.1.-) (EC 2.7.7.-) (Non-structural protein 1); Protease nsP2 (EC 3.4.22.-) (EC 3.6.1.15) (EC 3.6.1.74) (EC 3.6.4.13) (Non-structural protein 2) (nsP2); Non-structural protein 3 (nsP3) (EC 3.1.3.84); Non-structural protein 3' (nsP3') (EC 3.1.3.84…		Semliki forest virus (SFV)	TRG_ER_diArg_1	PF00400	Q9ULV4	Coronin-1C (Coronin-3) (hCRNN4)	CORO1C
P06422	Regulatory protein E2	E2	Human papillomavirus type 8	LIG_EH1_1	PF00400	Q9UM11	Fizzy-related protein homolog (Fzr) (CDC20-like protein 1) (Cdh1/Hct1 homolog) (hCDH1)	FZR1
P36778	Regulatory protein E2	E2	Human papillomavirus 3	DEG_APCC_DBOX_1	PF00400	Q9UM11	Fizzy-related protein homolog (Fzr) (CDC20-like protein 1) (Cdh1/Hct1 homolog) (hCDH1)	FZR1
P06921	Regulatory protein E2	E2	Human papillomavirus 5	DEG_SCF_FBW7_1	PF00400	Q9UM11	Fizzy-related protein homolog (Fzr) (CDC20-like protein 1) (Cdh1/Hct1 homolog) (hCDH1)	FZR1
P36778	Regulatory protein E2	E2	Human papillomavirus 3	LIG_APCC_ABBA_1	PF00400	Q9UM11	Fizzy-related protein homolog (Fzr) (CDC20-like protein 1) (Cdh1/Hct1 homolog) (hCDH1)	FZR1
P06422	Regulatory protein E2	E2	Human papillomavirus type 8	DEG_SCF_FBW7_1	PF00400	Q9UM11	Fizzy-related protein homolog (Fzr) (CDC20-like protein 1) (Cdh1/Hct1 homolog) (hCDH1)	FZR1
P06921	Regulatory protein E2	E2	Human papillomavirus 5	TRG_ER_diArg_1	PF00400	Q9UM11	Fizzy-related protein homolog (Fzr) (CDC20-like protein 1) (Cdh1/Hct1 homolog) (hCDH1)	FZR1
P06422	Regulatory protein E2	E2	Human papillomavirus type 8	TRG_ER_diArg_1	PF00400	Q9UM11	Fizzy-related protein homolog (Fzr) (CDC20-like protein 1) (Cdh1/Hct1 homolog) (hCDH1)	FZR1
Q6SW59	65 kDa phosphoprotein (pp65) (65 kDa matrix phosphoprotein) (Phosphoprotein UL83) (Tegument protein UL83)	UL83	Human cytomegalovirus (strain Merlin) (HHV-5) (Human herpesvirus 5)	TRG_ER_diLys_1	PF00400	Q9UM11	Fizzy-related protein homolog (Fzr) (CDC20-like protein 1) (Cdh1/Hct1 homolog) (hCDH1)	FZR1
P36780	Regulatory protein E2	E2	Human papillomavirus 9	TRG_ER_diArg_1	PF00400	Q9UM11	Fizzy-related protein homolog (Fzr) (CDC20-like protein 1) (Cdh1/Hct1 homolog) (hCDH1)	FZR1
Q6SW59	65 kDa phosphoprotein (pp65) (65 kDa matrix phosphoprotein) (Phosphoprotein UL83) (Tegument protein UL83)	UL83	Human cytomegalovirus (strain Merlin) (HHV-5) (Human herpesvirus 5)	LIG_EH1_1	PF00400	Q9UM11	Fizzy-related protein homolog (Fzr) (CDC20-like protein 1) (Cdh1/Hct1 homolog) (hCDH1)	FZR1
Q6SW59	65 kDa phosphoprotein (pp65) (65 kDa matrix phosphoprotein) (Phosphoprotein UL83) (Tegument protein UL83)	UL83	Human cytomegalovirus (strain Merlin) (HHV-5) (Human herpesvirus 5)	TRG_ER_diArg_1	PF00400	Q9UM11	Fizzy-related protein homolog (Fzr) (CDC20-like protein 1) (Cdh1/Hct1 homolog) (hCDH1)	FZR1
P06921	Regulatory protein E2	E2	Human papillomavirus 5	LIG_EH1_1	PF00400	Q9UM11	Fizzy-related protein homolog (Fzr) (CDC20-like protein 1) (Cdh1/Hct1 homolog) (hCDH1)	FZR1
P03470	Neuraminidase (EC 3.2.1.18)	#N/A	Influenza A virus (strain A/Wilson-Smith/1933 H1N1) (Influenza A virus (strain A/WS/1933 H1N1))	LIG_APCC_ABBA_1	PF00400	Q9UMS4	Pre-mRNA-processing factor 19 (EC 2.3.2.27) (Nuclear matrix protein 200) (PRP19/PSO4 homolog) (hPso4) (RING-type E3 ubiquitin transferase PRP19) (Senescence evasion factor)	PRPF19
P03427	Polymerase basic protein 2 (RNA-directed RNA polymerase subunit P3)	PB2	Influenza A virus (strain A/Wilson-Smith/1933 H1N1) (Influenza A virus (strain A/WS/1933 H1N1))	LIG_EH1_1	PF00400	Q9UMS4	Pre-mRNA-processing factor 19 (EC 2.3.2.27) (Nuclear matrix protein 200) (PRP19/PSO4 homolog) (hPso4) (RING-type E3 ubiquitin transferase PRP19) (Senescence evasion factor)	PRPF19
P03470	Neuraminidase (EC 3.2.1.18)	#N/A	Influenza A virus (strain A/Wilson-Smith/1933 H1N1) (Influenza A virus (strain A/WS/1933 H1N1))	LIG_EH1_1	PF00400	Q9UMS4	Pre-mRNA-processing factor 19 (EC 2.3.2.27) (Nuclear matrix protein 200) (PRP19/PSO4 homolog) (hPso4) (RING-type E3 ubiquitin transferase PRP19) (Senescence evasion factor)	PRPF19
P15659	Polymerase acidic protein (EC 3.1.-.-) (RNA-directed RNA polymerase subunit P2)	PA	Influenza A virus (strain A/Wilson-Smith/1933 H1N1) (Influenza A virus (strain A/WS/1933 H1N1))	LIG_EH1_1	PF00400	Q9UMS4	Pre-mRNA-processing factor 19 (EC 2.3.2.27) (Nuclear matrix protein 200) (PRP19/PSO4 homolog) (hPso4) (RING-type E3 ubiquitin transferase PRP19) (Senescence evasion factor)	PRPF19
P05777	Matrix protein 1 (M1)	M	Influenza A virus (strain A/Wilson-Smith/1933 H1N1) (Influenza A virus (strain A/WS/1933 H1N1))	TRG_ER_diArg_1	PF00400	Q9UMS4	Pre-mRNA-processing factor 19 (EC 2.3.2.27) (Nuclear matrix protein 200) (PRP19/PSO4 homolog) (hPso4) (RING-type E3 ubiquitin transferase PRP19) (Senescence evasion factor)	PRPF19
P03427	Polymerase basic protein 2 (RNA-directed RNA polymerase subunit P3)	PB2	Influenza A virus (strain A/Wilson-Smith/1933 H1N1) (Influenza A virus (strain A/WS/1933 H1N1))	TRG_ER_diArg_1	PF00400	Q9UMS4	Pre-mRNA-processing factor 19 (EC 2.3.2.27) (Nuclear matrix protein 200) (PRP19/PSO4 homolog) (hPso4) (RING-type E3 ubiquitin transferase PRP19) (Senescence evasion factor)	PRPF19
P15682	Nucleoprotein (Nucleocapsid protein) (Protein N)	NP	Influenza A virus (strain A/Wilson-Smith/1933 H1N1) (Influenza A virus (strain A/WS/1933 H1N1))	TRG_ER_diArg_1	PF00400	Q9UMS4	Pre-mRNA-processing factor 19 (EC 2.3.2.27) (Nuclear matrix protein 200) (PRP19/PSO4 homolog) (hPso4) (RING-type E3 ubiquitin transferase PRP19) (Senescence evasion factor)	PRPF19
P03430	RNA-directed RNA polymerase catalytic subunit (EC 2.7.7.48) (Polymerase basic protein 1) (PB1) (RNA-directed RNA polymerase subunit P1)	PB1	Influenza A virus (strain A/Wilson-Smith/1933 H1N1) (Influenza A virus (strain A/WS/1933 H1N1))	TRG_ER_diArg_1	PF00400	Q9UMS4	Pre-mRNA-processing factor 19 (EC 2.3.2.27) (Nuclear matrix protein 200) (PRP19/PSO4 homolog) (hPso4) (RING-type E3 ubiquitin transferase PRP19) (Senescence evasion factor)	PRPF19
P03430	RNA-directed RNA polymerase catalytic subunit (EC 2.7.7.48) (Polymerase basic protein 1) (PB1) (RNA-directed RNA polymerase subunit P1)	PB1	Influenza A virus (strain A/Wilson-Smith/1933 H1N1) (Influenza A virus (strain A/WS/1933 H1N1))	LIG_EH1_1	PF00400	Q9UMS4	Pre-mRNA-processing factor 19 (EC 2.3.2.27) (Nuclear matrix protein 200) (PRP19/PSO4 homolog) (hPso4) (RING-type E3 ubiquitin transferase PRP19) (Senescence evasion factor)	PRPF19
P04620	Protein Rev (ART/TRS) (Anti-repression transactivator) (Regulator of expression of viral proteins)	rev	Human immunodeficiency virus type 1 group M subtype B (isolate BRU/LAI) (HIV-1)	TRG_ER_diArg_1	PF00400	Q9UMS4	Pre-mRNA-processing factor 19 (EC 2.3.2.27) (Nuclear matrix protein 200) (PRP19/PSO4 homolog) (hPso4) (RING-type E3 ubiquitin transferase PRP19) (Senescence evasion factor)	PRPF19
P15682	Nucleoprotein (Nucleocapsid protein) (Protein N)	NP	Influenza A virus (strain A/Wilson-Smith/1933 H1N1) (Influenza A virus (strain A/WS/1933 H1N1))	DEG_COP1_1	PF00400	Q9UMS4	Pre-mRNA-processing factor 19 (EC 2.3.2.27) (Nuclear matrix protein 200) (PRP19/PSO4 homolog) (hPso4) (RING-type E3 ubiquitin transferase PRP19) (Senescence evasion factor)	PRPF19
P15682	Nucleoprotein (Nucleocapsid protein) (Protein N)	NP	Influenza A virus (strain A/Wilson-Smith/1933 H1N1) (Influenza A virus (strain A/WS/1933 H1N1))	LIG_EH1_1	PF00400	Q9UMS4	Pre-mRNA-processing factor 19 (EC 2.3.2.27) (Nuclear matrix protein 200) (PRP19/PSO4 homolog) (hPso4) (RING-type E3 ubiquitin transferase PRP19) (Senescence evasion factor)	PRPF19
P04620	Protein Rev (ART/TRS) (Anti-repression transactivator) (Regulator of expression of viral proteins)	rev	Human immunodeficiency virus type 1 group M subtype B (isolate BRU/LAI) (HIV-1)	LIG_EH1_1	PF00400	Q9UMS4	Pre-mRNA-processing factor 19 (EC 2.3.2.27) (Nuclear matrix protein 200) (PRP19/PSO4 homolog) (hPso4) (RING-type E3 ubiquitin transferase PRP19) (Senescence evasion factor)	PRPF19
P08411	Polyprotein P1234 (P1234) (Non-structural polyprotein) [Cleaved into: Polyprotein P123' (P123'); Polyprotein P123 (P123); mRNA-capping enzyme nsP1 (EC 2.1.1.-) (EC 2.7.7.-) (Non-structural protein 1); Protease nsP2 (EC 3.4.22.-) (EC 3.6.1.15) (EC 3.6.1.74) (EC 3.6.4.13) (Non-structural protein 2) (nsP2); Non-structural protein 3 (nsP3) (EC 3.1.3.84); Non-structural protein 3' (nsP3') (EC 3.1.3.84…		Semliki forest virus (SFV)	LIG_G3BP_FGDF_1	PF02136	Q9UN86	Ras GTPase-activating protein-binding protein 2 (G3BP-2) (GAP SH3 domain-binding protein 2)	G3BP2
P03315	Structural polyprotein (p130) [Cleaved into: Capsid protein (EC 3.4.21.90) (Coat protein) (C); Precursor of protein E3/E2 (p62) (pE2); Assembly protein E3; Spike glycoprotein E2 (E2 envelope glycoprotein); 6K protein; Spike glycoprotein E1 (E1 envelope glycoprotein)]		Semliki forest virus (SFV)	TRG_ER_diArg_1	PF00400	Q9UNX4	WD repeat-containing protein 3	WDR3
Q6Q1R8	Nucleoprotein (Nucleocapsid protein) (NC) (Protein N)	N 6	Human coronavirus NL63 (HCoV-NL63)	LIG_EH1_1	PF00400	Q9UNX4	WD repeat-containing protein 3	WDR3
P33469	Nucleoprotein (Nucleocapsid protein) (NC) (Protein N)	N 7a	Human coronavirus OC43 (HCoV-OC43)	TRG_ER_diArg_1	PF00400	Q9UNX4	WD repeat-containing protein 3	WDR3
P04620	Protein Rev (ART/TRS) (Anti-repression transactivator) (Regulator of expression of viral proteins)	rev	Human immunodeficiency virus type 1 group M subtype B (isolate BRU/LAI) (HIV-1)	LIG_EH1_1	PF00400	Q9UNX4	WD repeat-containing protein 3	WDR3
Q5MQC6	Nucleoprotein (Nucleocapsid protein) (NC) (Protein N)	N 7a	Human coronavirus HKU1 (isolate N1) (HCoV-HKU1)	TRG_ER_diArg_1	PF00400	Q9UNX4	WD repeat-containing protein 3	WDR3
Q6Q1R8	Nucleoprotein (Nucleocapsid protein) (NC) (Protein N)	N 6	Human coronavirus NL63 (HCoV-NL63)	TRG_ER_diArg_1	PF00400	Q9UNX4	WD repeat-containing protein 3	WDR3
P59595	Nucleoprotein (Nucleocapsid protein) (NC) (Protein N)	N 9a	Severe acute respiratory syndrome coronavirus (SARS-CoV)	TRG_ER_diArg_1	PF00400	Q9UNX4	WD repeat-containing protein 3	WDR3
P04620	Protein Rev (ART/TRS) (Anti-repression transactivator) (Regulator of expression of viral proteins)	rev	Human immunodeficiency virus type 1 group M subtype B (isolate BRU/LAI) (HIV-1)	TRG_ER_diArg_1	PF00400	Q9UNX4	WD repeat-containing protein 3	WDR3
P0DTD1	Replicase polyprotein 1ab (pp1ab) (ORF1ab polyprotein) [Cleaved into: Host translation inhibitor nsp1 (Leader protein) (Non-structural protein 1) (nsp1); Non-structural protein 2 (nsp2) (p65 homolog); Papain-like protease nsp3 (EC 3.4.19.12) (EC 3.4.22.-) (Non-structural protein 3) (nsp3) (PL2-PRO) (Papain-like proteinase) (PL-PRO); Non-structural protein 4 (nsp4); 3C-like proteinase nsp5 (3CL-PR…	rep 1a-1b	Severe acute respiratory syndrome coronavirus 2 (2019-nCoV) (SARS-CoV-2)	DEG_APCC_KENBOX_2	PF00400	Q9UNX4	WD repeat-containing protein 3	WDR3
P0DTD1	Replicase polyprotein 1ab (pp1ab) (ORF1ab polyprotein) [Cleaved into: Host translation inhibitor nsp1 (Leader protein) (Non-structural protein 1) (nsp1); Non-structural protein 2 (nsp2) (p65 homolog); Papain-like protease nsp3 (EC 3.4.19.12) (EC 3.4.22.-) (Non-structural protein 3) (nsp3) (PL2-PRO) (Papain-like proteinase) (PL-PRO); Non-structural protein 4 (nsp4); 3C-like proteinase nsp5 (3CL-PR…	rep 1a-1b	Severe acute respiratory syndrome coronavirus 2 (2019-nCoV) (SARS-CoV-2)	LIG_APCC_ABBA_1	PF00400	Q9UNX4	WD repeat-containing protein 3	WDR3
P03315	Structural polyprotein (p130) [Cleaved into: Capsid protein (EC 3.4.21.90) (Coat protein) (C); Precursor of protein E3/E2 (p62) (pE2); Assembly protein E3; Spike glycoprotein E2 (E2 envelope glycoprotein); 6K protein; Spike glycoprotein E1 (E1 envelope glycoprotein)]		Semliki forest virus (SFV)	LIG_EH1_1	PF00400	Q9UNX4	WD repeat-containing protein 3	WDR3
P0DTD1	Replicase polyprotein 1ab (pp1ab) (ORF1ab polyprotein) [Cleaved into: Host translation inhibitor nsp1 (Leader protein) (Non-structural protein 1) (nsp1); Non-structural protein 2 (nsp2) (p65 homolog); Papain-like protease nsp3 (EC 3.4.19.12) (EC 3.4.22.-) (Non-structural protein 3) (nsp3) (PL2-PRO) (Papain-like proteinase) (PL-PRO); Non-structural protein 4 (nsp4); 3C-like proteinase nsp5 (3CL-PR…	rep 1a-1b	Severe acute respiratory syndrome coronavirus 2 (2019-nCoV) (SARS-CoV-2)	LIG_EH1_1	PF00400	Q9UNX4	WD repeat-containing protein 3	WDR3
P03315	Structural polyprotein (p130) [Cleaved into: Capsid protein (EC 3.4.21.90) (Coat protein) (C); Precursor of protein E3/E2 (p62) (pE2); Assembly protein E3; Spike glycoprotein E2 (E2 envelope glycoprotein); 6K protein; Spike glycoprotein E1 (E1 envelope glycoprotein)]		Semliki forest virus (SFV)	DEG_APCC_DBOX_1	PF00400	Q9UNX4	WD repeat-containing protein 3	WDR3
P0DTC9	Nucleoprotein (N) (Nucleocapsid protein) (NC) (Protein N)	N	Severe acute respiratory syndrome coronavirus 2 (2019-nCoV) (SARS-CoV-2)	TRG_ER_diArg_1	PF00400	Q9UNX4	WD repeat-containing protein 3	WDR3
Q5MQC6	Nucleoprotein (Nucleocapsid protein) (NC) (Protein N)	N 7a	Human coronavirus HKU1 (isolate N1) (HCoV-HKU1)	LIG_EH1_1	PF00400	Q9UNX4	WD repeat-containing protein 3	WDR3
P15130	Nucleoprotein (Nucleocapsid protein) (NC) (Protein N)	N 7	Human coronavirus 229E (HCoV-229E)	TRG_ER_diArg_1	PF00400	Q9UNX4	WD repeat-containing protein 3	WDR3
Q6Q1R8	Nucleoprotein (Nucleocapsid protein) (NC) (Protein N)	N 6	Human coronavirus NL63 (HCoV-NL63)	LIG_APCC_ABBA_1	PF00400	Q9UNX4	WD repeat-containing protein 3	WDR3
P15130	Nucleoprotein (Nucleocapsid protein) (NC) (Protein N)	N 7	Human coronavirus 229E (HCoV-229E)	LIG_EH1_1	PF00400	Q9UNX4	WD repeat-containing protein 3	WDR3
K9N4V7	Nucleoprotein (Nucleocapsid protein) (NC) (Protein N)	N 6	Middle East respiratory syndrome-related coronavirus (isolate United Kingdom/H123990006/2012) (MERS-CoV) (Betacoronavirus England 1)	TRG_ER_diArg_1	PF00400	Q9UNX4	WD repeat-containing protein 3	WDR3
P0DTD1	Replicase polyprotein 1ab (pp1ab) (ORF1ab polyprotein) [Cleaved into: Host translation inhibitor nsp1 (Leader protein) (Non-structural protein 1) (nsp1); Non-structural protein 2 (nsp2) (p65 homolog); Papain-like protease nsp3 (EC 3.4.19.12) (EC 3.4.22.-) (Non-structural protein 3) (nsp3) (PL2-PRO) (Papain-like proteinase) (PL-PRO); Non-structural protein 4 (nsp4); 3C-like proteinase nsp5 (3CL-PR…	rep 1a-1b	Severe acute respiratory syndrome coronavirus 2 (2019-nCoV) (SARS-CoV-2)	DOC_MAPK_gen_1	PF00069	Q9UPE1	SRSF protein kinase 3 (EC 2.7.11.1) (Muscle-specific serine kinase 1) (MSSK-1) (Serine/arginine-rich protein-specific kinase 3) (SR-protein-specific kinase 3) (Serine/threonine-protein kinase 23)	SRPK3
P06427	Protein E6	E6	Human papillomavirus 33	LIG_PDZ_Class_1	PF00595	Q9UPQ7	E3 ubiquitin-protein ligase PDZRN3 (EC 2.3.2.27) (Ligand of Numb protein X 3) (PDZ domain-containing RING finger protein 3) (RING-type E3 ubiquitin transferase PDZRN3) (Semaphorin cytoplasmic domain-associated protein 3) (Protein SEMACAP3)	PDZRN3
P06463	Protein E6	E6	Human papillomavirus type 18	LIG_PDZ_Class_1	PF00595	Q9UPQ7	E3 ubiquitin-protein ligase PDZRN3 (EC 2.3.2.27) (Ligand of Numb protein X 3) (PDZ domain-containing RING finger protein 3) (RING-type E3 ubiquitin transferase PDZRN3) (Semaphorin cytoplasmic domain-associated protein 3) (Protein SEMACAP3)	PDZRN3
P03126	Protein E6	E6	Human papillomavirus type 16	LIG_PDZ_Class_1	PF00595	Q9UPQ7	E3 ubiquitin-protein ligase PDZRN3 (EC 2.3.2.27) (Ligand of Numb protein X 3) (PDZ domain-containing RING finger protein 3) (RING-type E3 ubiquitin transferase PDZRN3) (Semaphorin cytoplasmic domain-associated protein 3) (Protein SEMACAP3)	PDZRN3
F5HAZ3	Protein US23	US23	Human cytomegalovirus (strain Merlin) (HHV-5) (Human herpesvirus 5)	TRG_ER_diArg_1	PF00400	Q9Y297	F-box/WD repeat-containing protein 1A (E3RSIkappaB) (Epididymis tissue protein Li 2a) (F-box and WD repeats protein beta-TrCP) (pIkappaBalpha-E3 receptor subunit)	BTRC
F5H8S6	Tegument protein US24	US24	Human cytomegalovirus (strain Merlin) (HHV-5) (Human herpesvirus 5)	LIG_APCC_ABBA_1	PF00400	Q9Y297	F-box/WD repeat-containing protein 1A (E3RSIkappaB) (Epididymis tissue protein Li 2a) (F-box and WD repeats protein beta-TrCP) (pIkappaBalpha-E3 receptor subunit)	BTRC
F5H8S6	Tegument protein US24	US24	Human cytomegalovirus (strain Merlin) (HHV-5) (Human herpesvirus 5)	TRG_ER_diArg_1	PF00400	Q9Y297	F-box/WD repeat-containing protein 1A (E3RSIkappaB) (Epididymis tissue protein Li 2a) (F-box and WD repeats protein beta-TrCP) (pIkappaBalpha-E3 receptor subunit)	BTRC
F5HAZ3	Protein US23	US23	Human cytomegalovirus (strain Merlin) (HHV-5) (Human herpesvirus 5)	DEG_COP1_1	PF00400	Q9Y297	F-box/WD repeat-containing protein 1A (E3RSIkappaB) (Epididymis tissue protein Li 2a) (F-box and WD repeats protein beta-TrCP) (pIkappaBalpha-E3 receptor subunit)	BTRC
P03454	Hemagglutinin [Cleaved into: Hemagglutinin HA1 chain; Hemagglutinin HA2 chain]	HA	Influenza A virus (strain A/Wilson-Smith/1933 H1N1) (Influenza A virus (strain A/WS/1933 H1N1))	DOC_MAPK_gen_1	PF00069	Q9Y2H1	Serine/threonine-protein kinase 38-like (EC 2.7.11.1) (NDR2 protein kinase) (Nuclear Dbf2-related kinase 2)	STK38L
P15659	Polymerase acidic protein (EC 3.1.-.-) (RNA-directed RNA polymerase subunit P2)	PA	Influenza A virus (strain A/Wilson-Smith/1933 H1N1) (Influenza A virus (strain A/WS/1933 H1N1))	DOC_MAPK_gen_1	PF00069	Q9Y2H1	Serine/threonine-protein kinase 38-like (EC 2.7.11.1) (NDR2 protein kinase) (Nuclear Dbf2-related kinase 2)	STK38L
P03427	Polymerase basic protein 2 (RNA-directed RNA polymerase subunit P3)	PB2	Influenza A virus (strain A/Wilson-Smith/1933 H1N1) (Influenza A virus (strain A/WS/1933 H1N1))	DOC_MAPK_gen_1	PF00069	Q9Y2H1	Serine/threonine-protein kinase 38-like (EC 2.7.11.1) (NDR2 protein kinase) (Nuclear Dbf2-related kinase 2)	STK38L
P03427	Polymerase basic protein 2 (RNA-directed RNA polymerase subunit P3)	PB2	Influenza A virus (strain A/Wilson-Smith/1933 H1N1) (Influenza A virus (strain A/WS/1933 H1N1))	DOC_MAPK_MEF2A_6	PF00069	Q9Y2H1	Serine/threonine-protein kinase 38-like (EC 2.7.11.1) (NDR2 protein kinase) (Nuclear Dbf2-related kinase 2)	STK38L
P03427	Polymerase basic protein 2 (RNA-directed RNA polymerase subunit P3)	PB2	Influenza A virus (strain A/Wilson-Smith/1933 H1N1) (Influenza A virus (strain A/WS/1933 H1N1))	DOC_AGCK_PIF_1	PF00069	Q9Y2H1	Serine/threonine-protein kinase 38-like (EC 2.7.11.1) (NDR2 protein kinase) (Nuclear Dbf2-related kinase 2)	STK38L
P06463	Protein E6	E6	Human papillomavirus type 18	LIG_PDZ_Class_1	PF00595	Q9Y2H9	Microtubule-associated serine/threonine-protein kinase 1 (EC 2.7.11.1) (Syntrophin-associated serine/threonine-protein kinase)	MAST1
P03126	Protein E6	E6	Human papillomavirus type 16	LIG_PDZ_Class_1	PF00595	Q9Y2H9	Microtubule-associated serine/threonine-protein kinase 1 (EC 2.7.11.1) (Syntrophin-associated serine/threonine-protein kinase)	MAST1
P0DTD1	Replicase polyprotein 1ab (pp1ab) (ORF1ab polyprotein) [Cleaved into: Host translation inhibitor nsp1 (Leader protein) (Non-structural protein 1) (nsp1); Non-structural protein 2 (nsp2) (p65 homolog); Papain-like protease nsp3 (EC 3.4.19.12) (EC 3.4.22.-) (Non-structural protein 3) (nsp3) (PL2-PRO) (Papain-like proteinase) (PL-PRO); Non-structural protein 4 (nsp4); 3C-like proteinase nsp5 (3CL-PR…	rep 1a-1b	Severe acute respiratory syndrome coronavirus 2 (2019-nCoV) (SARS-CoV-2)	DOC_PP2B_LxvP_1	PF13499	Q9Y2I6	Ninein-like protein	NINL
K9N7C7	Replicase polyprotein 1ab (pp1ab) (ORF1ab polyprotein) [Cleaved into: Host translation inhibitor nsp1 (nsp1) (Leader protein); Non-structural protein 2 (nsp2) (p65 homolog); Papain-like proteinase nsp3 (PL-PRO) (EC 3.4.19.12) (EC 3.4.22.-) (Non-structural protein 3) (nsp3); Non-structural protein 4 (nsp4); 3C-like proteinase nsp5 (3CL-PRO) (3CLp) (EC 3.4.22.-) (nsp5); Non-structural protein 6 (ns…	rep 1a-1b	Middle East respiratory syndrome-related coronavirus (isolate United Kingdom/H123990006/2012) (MERS-CoV) (Betacoronavirus England 1)	DOC_PP2B_LxvP_1	PF13499	Q9Y2I6	Ninein-like protein	NINL
P0DTD1	Replicase polyprotein 1ab (pp1ab) (ORF1ab polyprotein) [Cleaved into: Host translation inhibitor nsp1 (Leader protein) (Non-structural protein 1) (nsp1); Non-structural protein 2 (nsp2) (p65 homolog); Papain-like protease nsp3 (EC 3.4.19.12) (EC 3.4.22.-) (Non-structural protein 3) (nsp3) (PL2-PRO) (Papain-like proteinase) (PL-PRO); Non-structural protein 4 (nsp4); 3C-like proteinase nsp5 (3CL-PR…	rep 1a-1b	Severe acute respiratory syndrome coronavirus 2 (2019-nCoV) (SARS-CoV-2)	DOC_MAPK_gen_1	PF00069	Q9Y2K2	Serine/threonine-protein kinase SIK3 (EC 2.7.11.1) (Salt-inducible kinase 3) (SIK-3) (Serine/threonine-protein kinase QSK)	SIK3
P04601	Protein Nef (3'ORF) (Negative factor) (F-protein) [Cleaved into: C-terminal core protein]	nef	Human immunodeficiency virus type 1 group M subtype B (isolate HXB2) (HIV-1)	TRG_LysEnd_APsAcLL_1	PF01217	Q9Y2T2	AP-3 complex subunit mu-1 (AP-3 adaptor complex mu3A subunit) (Adaptor-related protein complex 3 subunit mu-1) (Mu-adaptin 3A) (Mu3A-adaptin)	AP3M1
Q1HVG4	Epstein-Barr nuclear antigen 4 (EBNA-4) (EBV nuclear antigen 4) (Epstein-Barr nuclear antigen 3B) (EBNA-3B) (EBV nuclear antigen 3B)	EBNA4 BERF2A-BERF2B	Epstein-Barr virus (strain AG876) (HHV-4) (Human herpesvirus 4)	LIG_SH3_2	PF14604	Q9Y371	Endophilin-B1 (Bax-interacting factor 1) (Bif-1) (SH3 domain-containing GRB2-like protein B1)	SH3GLB1
P03203	Epstein-Barr nuclear antigen 4 (EBNA-4) (EBV nuclear antigen 4) (Epstein-Barr nuclear antigen 3B) (EBNA-3B) (EBV nuclear antigen 3B)	EBNA4 BERF2A-BERF2B	Epstein-Barr virus (strain B95-8) (HHV-4) (Human herpesvirus 4)	LIG_SH3_2	PF14604	Q9Y371	Endophilin-B1 (Bax-interacting factor 1) (Bif-1) (SH3 domain-containing GRB2-like protein B1)	SH3GLB1
P29990	Genome polyprotein [Cleaved into: Capsid protein C (Core protein); Protein prM; Peptide pr; Small envelope protein M (Matrix protein); Envelope protein E; Non-structural protein 1 (NS1); Non-structural protein 2A (NS2A); Serine protease subunit NS2B (Flavivirin protease NS2B regulatory subunit) (Non-structural protein 2B); Serine protease NS3 (EC 3.4.21.91) (EC 3.6.1.15) (EC 3.6.4.13) (Flavivirin…		Dengue virus type 2 (strain Thailand/16681/1984) (DENV-2)	LIG_SH3_2	PF14604	Q9Y371	Endophilin-B1 (Bax-interacting factor 1) (Bif-1) (SH3 domain-containing GRB2-like protein B1)	SH3GLB1
Q69022	Epstein-Barr nuclear antigen 2 (EBNA-2) (EBV nuclear antigen 2)	EBNA2 BYRF1	Epstein-Barr virus (strain AG876) (HHV-4) (Human herpesvirus 4)	LIG_SH3_2	PF14604	Q9Y371	Endophilin-B1 (Bax-interacting factor 1) (Bif-1) (SH3 domain-containing GRB2-like protein B1)	SH3GLB1
P15682	Nucleoprotein (Nucleocapsid protein) (Protein N)	NP	Influenza A virus (strain A/Wilson-Smith/1933 H1N1) (Influenza A virus (strain A/WS/1933 H1N1))	TRG_ER_diArg_1	PF00400	Q9Y3F4	Serine-threonine kinase receptor-associated protein (MAP activator with WD repeats) (UNR-interacting protein) (WD-40 repeat protein PT-WD)	STRAP
P06821	Matrix protein 2 (Proton channel protein M2)	M	Influenza A virus (strain A/Puerto Rico/8/1934 H1N1)	LIG_EH1_1	PF00400	Q9Y3F4	Serine-threonine kinase receptor-associated protein (MAP activator with WD repeats) (UNR-interacting protein) (WD-40 repeat protein PT-WD)	STRAP
P15682	Nucleoprotein (Nucleocapsid protein) (Protein N)	NP	Influenza A virus (strain A/Wilson-Smith/1933 H1N1) (Influenza A virus (strain A/WS/1933 H1N1))	LIG_EH1_1	PF00400	Q9Y3F4	Serine-threonine kinase receptor-associated protein (MAP activator with WD repeats) (UNR-interacting protein) (WD-40 repeat protein PT-WD)	STRAP
P05780	Matrix protein 2 (Proton channel protein M2)	M	Influenza A virus (strain A/Wilson-Smith/1933 H1N1) (Influenza A virus (strain A/WS/1933 H1N1))	DEG_COP1_1	PF00400	Q9Y3F4	Serine-threonine kinase receptor-associated protein (MAP activator with WD repeats) (UNR-interacting protein) (WD-40 repeat protein PT-WD)	STRAP
P03470	Neuraminidase (EC 3.2.1.18)	#N/A	Influenza A virus (strain A/Wilson-Smith/1933 H1N1) (Influenza A virus (strain A/WS/1933 H1N1))	LIG_APCC_ABBA_1	PF00400	Q9Y3F4	Serine-threonine kinase receptor-associated protein (MAP activator with WD repeats) (UNR-interacting protein) (WD-40 repeat protein PT-WD)	STRAP
P15682	Nucleoprotein (Nucleocapsid protein) (Protein N)	NP	Influenza A virus (strain A/Wilson-Smith/1933 H1N1) (Influenza A virus (strain A/WS/1933 H1N1))	DEG_COP1_1	PF00400	Q9Y3F4	Serine-threonine kinase receptor-associated protein (MAP activator with WD repeats) (UNR-interacting protein) (WD-40 repeat protein PT-WD)	STRAP
P03470	Neuraminidase (EC 3.2.1.18)	#N/A	Influenza A virus (strain A/Wilson-Smith/1933 H1N1) (Influenza A virus (strain A/WS/1933 H1N1))	LIG_EH1_1	PF00400	Q9Y3F4	Serine-threonine kinase receptor-associated protein (MAP activator with WD repeats) (UNR-interacting protein) (WD-40 repeat protein PT-WD)	STRAP
F5HGU6	Envelope glycoprotein UL132	UL132	Human cytomegalovirus (strain Merlin) (HHV-5) (Human herpesvirus 5)	LIG_PTB_Phospho_1	PF00640	Q9Y3P9	Rab GTPase-activating protein 1 (GAP and centrosome-associated protein) (Rab6 GTPase-activating protein GAPCenA)	RABGAP1
P03428	Polymerase basic protein 2 (RNA-directed RNA polymerase subunit P3)	PB2	Influenza A virus (strain A/Puerto Rico/8/1934 H1N1)	TRG_NLS_MonoExtN_4	PF00514	Q9Y446	Plakophilin-3	PKP3
Q6SW29	Viral transcription factor IE2 (IE2) (Protein UL122)	UL122	Human cytomegalovirus (strain Merlin) (HHV-5) (Human herpesvirus 5)	TRG_NLS_MonoCore_2	PF00514	Q9Y446	Plakophilin-3	PKP3
F5HAZ3	Protein US23	US23	Human cytomegalovirus (strain Merlin) (HHV-5) (Human herpesvirus 5)	TRG_NLS_MonoCore_2	PF00514	Q9Y446	Plakophilin-3	PKP3
F5HC79	Tripartite terminase subunit 1	TRM1 UL56	Human cytomegalovirus (strain Merlin) (HHV-5) (Human herpesvirus 5)	TRG_NLS_MonoExtN_4	PF00514	Q9Y446	Plakophilin-3	PKP3
F5HC79	Tripartite terminase subunit 1	TRM1 UL56	Human cytomegalovirus (strain Merlin) (HHV-5) (Human herpesvirus 5)	TRG_NLS_MonoCore_2	PF00514	Q9Y446	Plakophilin-3	PKP3
P03255	Early E1A protein (Early E1A 32 kDa protein)		Human adenovirus C serotype 5 (HAdV-5) (Human adenovirus 5)	DOC_MAPK_gen_1	PF00069	Q9Y463	Dual specificity tyrosine-phosphorylation-regulated kinase 1B (EC 2.7.12.1) (Minibrain-related kinase) (Mirk protein kinase)	DYRK1B
P03470	Neuraminidase (EC 3.2.1.18)	#N/A	Influenza A virus (strain A/Wilson-Smith/1933 H1N1) (Influenza A virus (strain A/WS/1933 H1N1))	LIG_EH1_1	PF00400	Q9Y4P3	Transducin beta-like protein 2 (WS beta-transducin repeats protein) (WS-betaTRP) (Williams-Beuren syndrome chromosomal region 13 protein)	TBL2
Q05127	Polymerase cofactor VP35 (Ebola VP35) (eVP35)	VP35	Zaire ebolavirus (strain Mayinga-76) (ZEBOV) (Zaire Ebola virus)	LIG_APCC_ABBA_1	PF00400	Q9Y4P3	Transducin beta-like protein 2 (WS beta-transducin repeats protein) (WS-betaTRP) (Williams-Beuren syndrome chromosomal region 13 protein)	TBL2
P03470	Neuraminidase (EC 3.2.1.18)	#N/A	Influenza A virus (strain A/Wilson-Smith/1933 H1N1) (Influenza A virus (strain A/WS/1933 H1N1))	LIG_APCC_ABBA_1	PF00400	Q9Y4P3	Transducin beta-like protein 2 (WS beta-transducin repeats protein) (WS-betaTRP) (Williams-Beuren syndrome chromosomal region 13 protein)	TBL2
P0DTC3	ORF3a protein (ORF3a) (Accessory protein 3a) (Protein 3a) (Protein U274) (Protein X1)	3a	Severe acute respiratory syndrome coronavirus 2 (2019-nCoV) (SARS-CoV-2)	LIG_APCC_ABBA_1	PF00400	Q9Y4P3	Transducin beta-like protein 2 (WS beta-transducin repeats protein) (WS-betaTRP) (Williams-Beuren syndrome chromosomal region 13 protein)	TBL2
P05777	Matrix protein 1 (M1)	M	Influenza A virus (strain A/Wilson-Smith/1933 H1N1) (Influenza A virus (strain A/WS/1933 H1N1))	TRG_ER_diArg_1	PF00400	Q9Y4P3	Transducin beta-like protein 2 (WS beta-transducin repeats protein) (WS-betaTRP) (Williams-Beuren syndrome chromosomal region 13 protein)	TBL2
P29991	Genome polyprotein [Cleaved into: Capsid protein C (Core protein); Protein prM; Peptide pr; Small envelope protein M (Matrix protein); Envelope protein E; Non-structural protein 1 (NS1); Non-structural protein 2A (NS2A); Serine protease subunit NS2B (Flavivirin protease NS2B regulatory subunit) (Non-structural protein 2B); Serine protease NS3 (EC 3.4.21.91) (EC 3.6.1.15) (EC 3.6.4.13) (Flavivirin…		Dengue virus type 2 (strain 16681-PDK53) (DENV-2)	TRG_NES_CRM1_1	PF08389	Q9Y5L0	Transportin-3 (Importin-12) (Imp12) (Transportin-SR) (TRN-SR)	TNPO3
P0DTD1	Replicase polyprotein 1ab (pp1ab) (ORF1ab polyprotein) [Cleaved into: Host translation inhibitor nsp1 (Leader protein) (Non-structural protein 1) (nsp1); Non-structural protein 2 (nsp2) (p65 homolog); Papain-like protease nsp3 (EC 3.4.19.12) (EC 3.4.22.-) (Non-structural protein 3) (nsp3) (PL2-PRO) (Papain-like proteinase) (PL-PRO); Non-structural protein 4 (nsp4); 3C-like proteinase nsp5 (3CL-PR…	rep 1a-1b	Severe acute respiratory syndrome coronavirus 2 (2019-nCoV) (SARS-CoV-2)	TRG_NES_CRM1_1	PF08389	Q9Y5L0	Transportin-3 (Importin-12) (Imp12) (Transportin-SR) (TRN-SR)	TNPO3
P0C6X2	Replicase polyprotein 1ab (pp1ab) (ORF1ab polyprotein) [Cleaved into: Host translation inhibitor nsp1 (nsp1) (p28); Non-structural protein 2 (nsp2) (p65); Papain-like proteinase nsp3 (PL-PRO) (EC 3.4.19.12) (EC 3.4.22.-) (Non-structural protein 3) (nsp3) (p210); Non-structural protein 4 (nsp4) (Peptide HD2) (p44); 3C-like proteinase nsp5 (3CL-PRO) (3CLp) (EC 3.4.22.-) (M-PRO) (nsp5) (p27); Non-st…	rep 1a-1b	Human coronavirus HKU1 (isolate N1) (HCoV-HKU1)	LIG_SH3_3	PF00018	Q9Y5X1	Sorting nexin-9 (SH3 and PX domain-containing protein 1) (Protein SDP1) (SH3 and PX domain-containing protein 3A)	SNX9
P0C6X2	Replicase polyprotein 1ab (pp1ab) (ORF1ab polyprotein) [Cleaved into: Host translation inhibitor nsp1 (nsp1) (p28); Non-structural protein 2 (nsp2) (p65); Papain-like proteinase nsp3 (PL-PRO) (EC 3.4.19.12) (EC 3.4.22.-) (Non-structural protein 3) (nsp3) (p210); Non-structural protein 4 (nsp4) (Peptide HD2) (p44); 3C-like proteinase nsp5 (3CL-PRO) (3CLp) (EC 3.4.22.-) (M-PRO) (nsp5) (p27); Non-st…	rep 1a-1b	Human coronavirus HKU1 (isolate N1) (HCoV-HKU1)	LIG_SH3_1	PF00018	Q9Y5X1	Sorting nexin-9 (SH3 and PX domain-containing protein 1) (Protein SDP1) (SH3 and PX domain-containing protein 3A)	SNX9
P0C6X6	Replicase polyprotein 1ab (pp1ab) (ORF1ab polyprotein) [Cleaved into: Host translation inhibitor nsp1 (nsp1) (p28); Non-structural protein 2 (nsp2) (p65); Papain-like proteinase nsp3 (PL-PRO) (EC 3.4.19.12) (EC 3.4.22.-) (Non-structural protein 3) (nsp3) (p210); Non-structural protein 4 (nsp4) (Peptide HD2) (p44); 3C-like proteinase nsp5 (3CL-PRO) (3CLp) (EC 3.4.22.-) (M-PRO) (nsp5) (p27); Non-st…	rep 1a-1b	Human coronavirus OC43 (HCoV-OC43)	LIG_SH3_1	PF00018	Q9Y5X1	Sorting nexin-9 (SH3 and PX domain-containing protein 1) (Protein SDP1) (SH3 and PX domain-containing protein 3A)	SNX9
P0C6X6	Replicase polyprotein 1ab (pp1ab) (ORF1ab polyprotein) [Cleaved into: Host translation inhibitor nsp1 (nsp1) (p28); Non-structural protein 2 (nsp2) (p65); Papain-like proteinase nsp3 (PL-PRO) (EC 3.4.19.12) (EC 3.4.22.-) (Non-structural protein 3) (nsp3) (p210); Non-structural protein 4 (nsp4) (Peptide HD2) (p44); 3C-like proteinase nsp5 (3CL-PRO) (3CLp) (EC 3.4.22.-) (M-PRO) (nsp5) (p27); Non-st…	rep 1a-1b	Human coronavirus OC43 (HCoV-OC43)	LIG_SH3_3	PF00018	Q9Y5X1	Sorting nexin-9 (SH3 and PX domain-containing protein 1) (Protein SDP1) (SH3 and PX domain-containing protein 3A)	SNX9
P03081	Small t antigen (ST) (ST-AG)		Simian virus 40 (SV40)	DOC_MAPK_gen_1	PF00069	Q9Y6E0	Serine/threonine-protein kinase 24 (EC 2.7.11.1) (Mammalian STE20-like protein kinase 3) (MST-3) (STE20-like kinase MST3) [Cleaved into: Serine/threonine-protein kinase 24 36 kDa subunit (Mammalian STE20-like protein kinase 3 N-terminal) (MST3/N); Serine/threonine-protein kinase 24 12 kDa subunit (Mammalian STE20-like protein kinase 3 C-terminal) (MST3/C)]	STK24

## Sheet: Novel SLiMs
Table 3. de-novo discovery of SLiMs [IC >= 1.5, NormIC >= 0.5]]
vUniprot	vProteinName	vGeneNames.x	Virus	Motif	MatchIC	NormIC	MatchPos	Match	hubGeneNames	hubUniprot
A0A024B7W1	Genome polyprotein [Cleaved into: Capsid protein C (Capsid protein) (Core protein); Protein prM (Precursor membrane protein); Peptide pr (Peptide precursor); Small envelope protein M (Matrix protein); Envelope protein E; Non-structural protein 1 (NS1); Non-structural protein 2A (NS2A); Serine protease subunit NS2B (Flavivirin protease NS2B regulatory subunit) (Non-structural protein 2B); Serine p…		Zika virus (isolate ZIKV/Human/French Polynesia/10087PF/2013) (ZIKV)	RD.[FHY]	1.633	0.62	2	Dr[FHY]	MORF4L2 KIAA0026 MRGX	Q15014
A0A024B7W1	Genome polyprotein [Cleaved into: Capsid protein C (Capsid protein) (Core protein); Protein prM (Precursor membrane protein); Peptide pr (Peptide precursor); Small envelope protein M (Matrix protein); Envelope protein E; Non-structural protein 1 (NS1); Non-structural protein 2A (NS2A); Serine protease subunit NS2B (Flavivirin protease NS2B regulatory subunit) (Non-structural protein 2B); Serine p…		Zika virus (isolate ZIKV/Human/French Polynesia/10087PF/2013) (ZIKV)	RD.[FHY]	1.65	0.627	3	R[^p]w[FHY]	MORF4L2 KIAA0026 MRGX	Q15014
A0A024B7W1	Genome polyprotein [Cleaved into: Capsid protein C (Capsid protein) (Core protein); Protein prM (Precursor membrane protein); Peptide pr (Peptide precursor); Small envelope protein M (Matrix protein); Envelope protein E; Non-structural protein 1 (NS1); Non-structural protein 2A (NS2A); Serine protease subunit NS2B (Flavivirin protease NS2B regulatory subunit) (Non-structural protein 2B); Serine p…		Zika virus (isolate ZIKV/Human/French Polynesia/10087PF/2013) (ZIKV)	RD.[FHY]	1.633	0.62	2	rD.[fhy]	MORF4L2 KIAA0026 MRGX	Q15014
A0A024B7W1	Genome polyprotein [Cleaved into: Capsid protein C (Capsid protein) (Core protein); Protein prM (Precursor membrane protein); Peptide pr (Peptide precursor); Small envelope protein M (Matrix protein); Envelope protein E; Non-structural protein 1 (NS1); Non-structural protein 2A (NS2A); Serine protease subunit NS2B (Flavivirin protease NS2B regulatory subunit) (Non-structural protein 2B); Serine p…		Zika virus (isolate ZIKV/Human/French Polynesia/10087PF/2013) (ZIKV)	RD.[FHY]	1.537	0.584	2	Dp[fhwy]	MORF4L2 KIAA0026 MRGX	Q15014
P03129	Protein E7	E7	Human papillomavirus type 16	L..[HR]LS..Y	2	0.667	2	lS..Y	TRIP13 PCH2	Q15645
P03129	Protein E7	E7	Human papillomavirus type 16	L..[HR]LS..Y	1.554	0.514	3	[il][^p][^p][^p][lm]	TRIP13 PCH2	Q15645
P03129	Protein E7	E7	Human papillomavirus type 16	L..[HR]LS..Y	2.554	0.555	4	L[^p][^p][hr][fl][^p][^p]l	TRIP13 PCH2	Q15645
P03129	Protein E7	E7	Human papillomavirus type 16	L..[HR]LS..Y	2.554	0.536	4	L[^p][^p][hr][fl][^p][^p]l	TRIP13 PCH2	Q15645
P03129	Protein E7	E7	Human papillomavirus type 16	L..[HR]LS..Y	2	0.531	2	L..[hr]L	TRIP13 PCH2	Q15645
P03129	Protein E7	E7	Human papillomavirus type 16	L..[HR]LS..Y	1.537	0.861	2	.[hr]l[st][^p].y	TRIP13 PCH2	Q15645
P03129	Protein E7	E7	Human papillomavirus type 16	L..[HR]LS..Y	1.612	0.589	3	[ilmv][^p][acdeghknqrst][fhry][flwy]s.	TRIP13 PCH2	Q15645
P03129	Protein E7	E7	Human papillomavirus type 16	L..[HR]LS..Y	1.786	0.592	3	[hr]L[^p].r	TRIP13 PCH2	Q15645
P03129	Protein E7	E7	Human papillomavirus type 16	L..[HR]LS..Y	2.301	0.567	5	[flv][^p][^p][hkr]L[^p][^p][ilmv][^p]	TRIP13 PCH2	Q15645
P03129	Protein E7	E7	Human papillomavirus type 16	L..[HR]LS..Y	2	0.578	2	L..[hr]L	TRIP13 PCH2	Q15645
P03431	RNA-directed RNA polymerase catalytic subunit (EC 2.7.7.48) (Polymerase basic protein 1) (PB1) (RNA-directed RNA polymerase subunit P1)	PB1	Influenza A virus (strain A/Puerto Rico/8/1934 H1N1)	F.{0,2}S.V..A	2.633	0.658	3	F.sa[ilv]..A	TRIP6 OIP1	Q15654
P03246	E1B protein, small T-antigen (E1B 19 kDa protein) (E1B-19K)		Human adenovirus C serotype 5 (HAdV-5) (Human adenovirus 5)	RA.L..R	1.633	0.515	2	[ilv]..R	CSPP1 CSPP	Q1MSJ5
P03246	E1B protein, small T-antigen (E1B 19 kDa protein) (E1B-19K)		Human adenovirus C serotype 5 (HAdV-5) (Human adenovirus 5)	RA.L..R	2	0.5	2	RafLv[kr]r	CSPP1 CSPP	Q1MSJ5
P03246	E1B protein, small T-antigen (E1B 19 kDa protein) (E1B-19K)		Human adenovirus C serotype 5 (HAdV-5) (Human adenovirus 5)	RA.L..R	2	0.663	2	rL[^p].R	CSPP1 CSPP	Q1MSJ5
P03246	E1B protein, small T-antigen (E1B 19 kDa protein) (E1B-19K)		Human adenovirus C serotype 5 (HAdV-5) (Human adenovirus 5)	RA.L..R	2	0.5	2	[de]L[^p][^p]R	CSPP1 CSPP	Q1MSJ5
P03246	E1B protein, small T-antigen (E1B 19 kDa protein) (E1B-19K)		Human adenovirus C serotype 5 (HAdV-5) (Human adenovirus 5)	RA.L..R	2	0.5	2	RafLv[kr]r	CSPP1 CSPP	Q1MSJ5
P03246	E1B protein, small T-antigen (E1B 19 kDa protein) (E1B-19K)		Human adenovirus C serotype 5 (HAdV-5) (Human adenovirus 5)	RA.L..R	2	0.5	2	[de]L[^p][^p]R	CSPP1 CSPP	Q1MSJ5
P03246	E1B protein, small T-antigen (E1B 19 kDa protein) (E1B-19K)		Human adenovirus C serotype 5 (HAdV-5) (Human adenovirus 5)	RA.L..R	2	0.5	2	[de]L[^p][^p]R	CSPP1 CSPP	Q1MSJ5
P03129	Protein E7	E7	Human papillomavirus type 16	[LV]Q..V[DE]	1.769	0.5	2	V[DE]	ZC2HC1C C14orf140 FAM164C	Q53FD0
P03129	Protein E7	E7	Human papillomavirus type 16	[LV]Q..V[DE]	1.537	0.624	2	[lv]q.[cilvw]v[de]	ZC2HC1C C14orf140 FAM164C	Q53FD0
P03129	Protein E7	E7	Human papillomavirus type 16	[LV]Q..V[DE]	1.769	0.5	2	eeV[de]	ZC2HC1C C14orf140 FAM164C	Q53FD0
P03346	Gag polyprotein (Pr53Gag) [Cleaved into: Matrix protein p19 (MA); Capsid protein p24 (CA); Nucleocapsid protein p15-gag (NC-gag)]	gag	Human T-cell leukemia virus 2 (HTLV-2)	L..[FLM]..[DE]	1.537	0.64	2	Lp.[film].[flv]	KLHL12 C3IP1	Q53G59
P03346	Gag polyprotein (Pr53Gag) [Cleaved into: Matrix protein p19 (MA); Capsid protein p24 (CA); Nucleocapsid protein p15-gag (NC-gag)]	gag	Human T-cell leukemia virus 2 (HTLV-2)	L..[FLM]..[DE]	1.633	0.68	2	L[^p][^p][flm]	KLHL12 C3IP1	Q53G59
P03346	Gag polyprotein (Pr53Gag) [Cleaved into: Matrix protein p19 (MA); Capsid protein p24 (CA); Nucleocapsid protein p15-gag (NC-gag)]	gag	Human T-cell leukemia virus 2 (HTLV-2)	L..[FLM]..[DE]	1.537	0.64	2	L.[fl][flm]..[dest]	KLHL12 C3IP1	Q53G59
P03346	Gag polyprotein (Pr53Gag) [Cleaved into: Matrix protein p19 (MA); Capsid protein p24 (CA); Nucleocapsid protein p15-gag (NC-gag)]	gag	Human T-cell leukemia virus 2 (HTLV-2)	L..[FLM]..[DE]	1.537	0.64	2	L[^p][^p][film]	KLHL12 C3IP1	Q53G59
P03346	Gag polyprotein (Pr53Gag) [Cleaved into: Matrix protein p19 (MA); Capsid protein p24 (CA); Nucleocapsid protein p15-gag (NC-gag)]	gag	Human T-cell leukemia virus 2 (HTLV-2)	L..[FLM]..[DE]	1.537	0.64	2	[il][agkps][fl][flm]..[DE]	KLHL12 C3IP1	Q53G59
P03346	Gag polyprotein (Pr53Gag) [Cleaved into: Matrix protein p19 (MA); Capsid protein p24 (CA); Nucleocapsid protein p15-gag (NC-gag)]	gag	Human T-cell leukemia virus 2 (HTLV-2)	L..[FLM]..[DE]	1.537	0.64	2	L.[fl][flm]..[dest]	KLHL12 C3IP1	Q53G59
P03346	Gag polyprotein (Pr53Gag) [Cleaved into: Matrix protein p19 (MA); Capsid protein p24 (CA); Nucleocapsid protein p15-gag (NC-gag)]	gag	Human T-cell leukemia virus 2 (HTLV-2)	L..[FLM]..[DE]	1.537	0.64	2	L[mv].[film]	KLHL12 C3IP1	Q53G59
P03346	Gag polyprotein (Pr53Gag) [Cleaved into: Matrix protein p19 (MA); Capsid protein p24 (CA); Nucleocapsid protein p15-gag (NC-gag)]	gag	Human T-cell leukemia virus 2 (HTLV-2)	L..[FLM]..[DE]	1.769	0.736	3	[filmv][^p][^p][flmv].[ilmv][DE]	KLHL12 C3IP1	Q53G59
P03346	Gag polyprotein (Pr53Gag) [Cleaved into: Matrix protein p19 (MA); Capsid protein p24 (CA); Nucleocapsid protein p15-gag (NC-gag)]	gag	Human T-cell leukemia virus 2 (HTLV-2)	L..[FLM]..[DE]	1.633	0.68	3	[filmv][^p][^p][flmv].[ilmv][deq]	KLHL12 C3IP1	Q53G59
P03346	Gag polyprotein (Pr53Gag) [Cleaved into: Matrix protein p19 (MA); Capsid protein p24 (CA); Nucleocapsid protein p15-gag (NC-gag)]	gag	Human T-cell leukemia virus 2 (HTLV-2)	L..[FLM]..[DE]	1.633	0.68	2	L[^p][^p][flm]l[^p]	KLHL12 C3IP1	Q53G59
P03346	Gag polyprotein (Pr53Gag) [Cleaved into: Matrix protein p19 (MA); Capsid protein p24 (CA); Nucleocapsid protein p15-gag (NC-gag)]	gag	Human T-cell leukemia virus 2 (HTLV-2)	L..[FLM]..[DE]	1.633	0.68	2	L..[flm]l.[de]	KLHL12 C3IP1	Q53G59
P03126	Protein E6	E6	Human papillomavirus type 16	PR.L.QL	2.017	0.657	3	[^p]L[^p][^p]L	TSTD2 C9orf97 PP4189	Q5T7W7
P03126	Protein E6	E6	Human papillomavirus type 16	PR.L.QL	2.419	0.511	4	R[aimsv][^p][^p][nq][klr]	TSTD2 C9orf97 PP4189	Q5T7W7
P03126	Protein E6	E6	Human papillomavirus type 16	PR.L.QL	2	0.667	2	PR.	TSTD2 C9orf97 PP4189	Q5T7W7
P03126	Protein E6	E6	Human papillomavirus type 16	PR.L.QL	1.769	0.697	2	P[kr]	TSTD2 C9orf97 PP4189	Q5T7W7
P03126	Protein E6	E6	Human papillomavirus type 16	PR.L.QL	1.537	0.512	2	[lmpv]R.	TSTD2 C9orf97 PP4189	Q5T7W7
P03126	Protein E6	E6	Human papillomavirus type 16	PR.L.QL	1.786	0.616	3	[kr][^p][^p][ilm]qL	TSTD2 C9orf97 PP4189	Q5T7W7
P03126	Protein E6	E6	Human papillomavirus type 16	PR.L.QL	1.537	0.602	2	p[pr]l[il]	TSTD2 C9orf97 PP4189	Q5T7W7
P03126	Protein E6	E6	Human papillomavirus type 16	PR.L.QL	2	0.667	2	R.Lr	TSTD2 C9orf97 PP4189	Q5T7W7
P03126	Protein E6	E6	Human papillomavirus type 16	PR.L.QL	2	0.531	2	PR	TSTD2 C9orf97 PP4189	Q5T7W7
P03126	Protein E6	E6	Human papillomavirus type 16	PR.L.QL	1.786	0.553	3	[^d][kr][^d]L[fl]ql	TSTD2 C9orf97 PP4189	Q5T7W7
P03070	Large T antigen (LT) (LT-AG) (EC 3.6.4.-)		Simian virus 40 (SV40)	[HKR]R.[AGS]	1.572	0.694	3	[hkpr]Rk[^ed]	PDE4DIP CMYA2 KIAA0454 KIAA0477 MMGL	Q5VU43
P03070	Large T antigen (LT) (LT-AG) (EC 3.6.4.-)		Simian virus 40 (SV40)	[HKR]R.[AGS]	1.633	0.721	2	[hkr]R[fv][ags]	PDE4DIP CMYA2 KIAA0454 KIAA0477 MMGL	Q5VU43
P03070	Large T antigen (LT) (LT-AG) (EC 3.6.4.-)		Simian virus 40 (SV40)	[HKR]R.[AGS]	1.633	0.721	2	[hkr]R	PDE4DIP CMYA2 KIAA0454 KIAA0477 MMGL	Q5VU43
P03070	Large T antigen (LT) (LT-AG) (EC 3.6.4.-)		Simian virus 40 (SV40)	[HKR]R.[AGS]	1.633	0.923	2	[hkr]R.	PDE4DIP CMYA2 KIAA0454 KIAA0477 MMGL	Q5VU43
K9N7C7	Replicase polyprotein 1ab (pp1ab) (ORF1ab polyprotein) [Cleaved into: Host translation inhibitor nsp1 (nsp1) (Leader protein); Non-structural protein 2 (nsp2) (p65 homolog); Papain-like proteinase nsp3 (PL-PRO) (EC 3.4.19.12) (EC 3.4.22.-) (Non-structural protein 3) (nsp3); Non-structural protein 4 (nsp4); 3C-like proteinase nsp5 (3CL-PRO) (3CLp) (EC 3.4.22.-) (nsp5); Non-structural protein 6 (ns…	rep 1a-1b	Middle East respiratory syndrome-related coronavirus (isolate United Kingdom/H123990006/2012) (MERS-CoV) (Betacoronavirus England 1)	Q..[DE].L[KR]A	1.769	0.549	2	q..[de].L[KR]a	PDE4DIP CMYA2 KIAA0454 KIAA0477 MMGL	Q5VU43
K9N7C7	Replicase polyprotein 1ab (pp1ab) (ORF1ab polyprotein) [Cleaved into: Host translation inhibitor nsp1 (nsp1) (Leader protein); Non-structural protein 2 (nsp2) (p65 homolog); Papain-like proteinase nsp3 (PL-PRO) (EC 3.4.19.12) (EC 3.4.22.-) (Non-structural protein 3) (nsp3); Non-structural protein 4 (nsp4); 3C-like proteinase nsp5 (3CL-PRO) (3CLp) (EC 3.4.22.-) (nsp5); Non-structural protein 6 (ns…	rep 1a-1b	Middle East respiratory syndrome-related coronavirus (isolate United Kingdom/H123990006/2012) (MERS-CoV) (Betacoronavirus England 1)	Q..[DE].L[KR]A	1.865	1	4	[desty].[ailpv][dekrst][ailv]	PDE4DIP CMYA2 KIAA0454 KIAA0477 MMGL	Q5VU43
K9N7C7	Replicase polyprotein 1ab (pp1ab) (ORF1ab polyprotein) [Cleaved into: Host translation inhibitor nsp1 (nsp1) (Leader protein); Non-structural protein 2 (nsp2) (p65 homolog); Papain-like proteinase nsp3 (PL-PRO) (EC 3.4.19.12) (EC 3.4.22.-) (Non-structural protein 3) (nsp3); Non-structural protein 4 (nsp4); 3C-like proteinase nsp5 (3CL-PRO) (3CLp) (EC 3.4.22.-) (nsp5); Non-structural protein 6 (ns…	rep 1a-1b	Middle East respiratory syndrome-related coronavirus (isolate United Kingdom/H123990006/2012) (MERS-CoV) (Betacoronavirus England 1)	Q..[DE].L[KR]A	1.668	0.625	3	[des][de]l[kr][afilmpstv]	PDE4DIP CMYA2 KIAA0454 KIAA0477 MMGL	Q5VU43
K9N7C7	Replicase polyprotein 1ab (pp1ab) (ORF1ab polyprotein) [Cleaved into: Host translation inhibitor nsp1 (nsp1) (Leader protein); Non-structural protein 2 (nsp2) (p65 homolog); Papain-like proteinase nsp3 (PL-PRO) (EC 3.4.19.12) (EC 3.4.22.-) (Non-structural protein 3) (nsp3); Non-structural protein 4 (nsp4); 3C-like proteinase nsp5 (3CL-PRO) (3CLp) (EC 3.4.22.-) (nsp5); Non-structural protein 6 (ns…	rep 1a-1b	Middle East respiratory syndrome-related coronavirus (isolate United Kingdom/H123990006/2012) (MERS-CoV) (Betacoronavirus England 1)	Q..[DE].L[KR]A	1.769	0.59	2	k[de].L[kr]	PDE4DIP CMYA2 KIAA0454 KIAA0477 MMGL	Q5VU43
K9N7C7	Replicase polyprotein 1ab (pp1ab) (ORF1ab polyprotein) [Cleaved into: Host translation inhibitor nsp1 (nsp1) (Leader protein); Non-structural protein 2 (nsp2) (p65 homolog); Papain-like proteinase nsp3 (PL-PRO) (EC 3.4.19.12) (EC 3.4.22.-) (Non-structural protein 3) (nsp3); Non-structural protein 4 (nsp4); 3C-like proteinase nsp5 (3CL-PRO) (3CLp) (EC 3.4.22.-) (nsp5); Non-structural protein 6 (ns…	rep 1a-1b	Middle East respiratory syndrome-related coronavirus (isolate United Kingdom/H123990006/2012) (MERS-CoV) (Betacoronavirus England 1)	Q..[DE].L[KR]A	1.769	0.59	2	Q..[de]	PDE4DIP CMYA2 KIAA0454 KIAA0477 MMGL	Q5VU43
P03070	Large T antigen (LT) (LT-AG) (EC 3.6.4.-)		Simian virus 40 (SV40)	[HKR]R.[AGS]	1.633	0.721	2	[hkr]R[filmprvwy]	PDE4DIP CMYA2 KIAA0454 KIAA0477 MMGL	Q5VU43
K9N7C7	Replicase polyprotein 1ab (pp1ab) (ORF1ab polyprotein) [Cleaved into: Host translation inhibitor nsp1 (nsp1) (Leader protein); Non-structural protein 2 (nsp2) (p65 homolog); Papain-like proteinase nsp3 (PL-PRO) (EC 3.4.19.12) (EC 3.4.22.-) (Non-structural protein 3) (nsp3); Non-structural protein 4 (nsp4); 3C-like proteinase nsp5 (3CL-PRO) (3CLp) (EC 3.4.22.-) (nsp5); Non-structural protein 6 (ns…	rep 1a-1b	Middle East respiratory syndrome-related coronavirus (isolate United Kingdom/H123990006/2012) (MERS-CoV) (Betacoronavirus England 1)	[IL]L.[HKR]..Q	1.769	0.576	2	[il]L[^p]	PDE4DIP CMYA2 KIAA0454 KIAA0477 MMGL	Q5VU43
K9N7C7	Replicase polyprotein 1ab (pp1ab) (ORF1ab polyprotein) [Cleaved into: Host translation inhibitor nsp1 (nsp1) (Leader protein); Non-structural protein 2 (nsp2) (p65 homolog); Papain-like proteinase nsp3 (PL-PRO) (EC 3.4.19.12) (EC 3.4.22.-) (Non-structural protein 3) (nsp3); Non-structural protein 4 (nsp4); 3C-like proteinase nsp5 (3CL-PRO) (3CLp) (EC 3.4.22.-) (nsp5); Non-structural protein 6 (ns…	rep 1a-1b	Middle East respiratory syndrome-related coronavirus (isolate United Kingdom/H123990006/2012) (MERS-CoV) (Betacoronavirus England 1)	[IL]L.[HKR]..Q	1.769	0.52	2	[il]L.[hkr].lq	PDE4DIP CMYA2 KIAA0454 KIAA0477 MMGL	Q5VU43
K9N7C7	Replicase polyprotein 1ab (pp1ab) (ORF1ab polyprotein) [Cleaved into: Host translation inhibitor nsp1 (nsp1) (Leader protein); Non-structural protein 2 (nsp2) (p65 homolog); Papain-like proteinase nsp3 (PL-PRO) (EC 3.4.19.12) (EC 3.4.22.-) (Non-structural protein 3) (nsp3); Non-structural protein 4 (nsp4); 3C-like proteinase nsp5 (3CL-PRO) (3CLp) (EC 3.4.22.-) (nsp5); Non-structural protein 6 (ns…	rep 1a-1b	Middle East respiratory syndrome-related coronavirus (isolate United Kingdom/H123990006/2012) (MERS-CoV) (Betacoronavirus England 1)	[IL]L.[HKR]..Q	1.537	0.602	2	[il][il]	PDE4DIP CMYA2 KIAA0454 KIAA0477 MMGL	Q5VU43
P03070	Large T antigen (LT) (LT-AG) (EC 3.6.4.-)		Simian virus 40 (SV40)	[HKR]R.[AGS]	1.633	0.803	2	[hkr]R[^rk]	PDE4DIP CMYA2 KIAA0454 KIAA0477 MMGL	Q5VU43
P03070	Large T antigen (LT) (LT-AG) (EC 3.6.4.-)		Simian virus 40 (SV40)	[HKR]R.[AGS]	1.633	0.721	2	[hkr]R.	PDE4DIP CMYA2 KIAA0454 KIAA0477 MMGL	Q5VU43
P03070	Large T antigen (LT) (LT-AG) (EC 3.6.4.-)		Simian virus 40 (SV40)	[FILV]..[LMV]Q	1.656	0.763	3	[acfilmtv][^p][^p][cfilmtv]Q	PDE4DIP CMYA2 KIAA0454 KIAA0477 MMGL	Q5VU43
P03070	Large T antigen (LT) (LT-AG) (EC 3.6.4.-)		Simian virus 40 (SV40)	L.{0,1}K..L..P.{0,1}G	1.537	0.5	2	.rl.[agpv][deip]G	PDE4DIP CMYA2 KIAA0454 KIAA0477 MMGL	Q5VU43
P03070	Large T antigen (LT) (LT-AG) (EC 3.6.4.-)		Simian virus 40 (SV40)	L.{0,1}K..L..P.{0,1}G	1.656	0.513	3	[acfhiklmpqrtvy][^d][kr][^d]l[fl][dest]	PDE4DIP CMYA2 KIAA0454 KIAA0477 MMGL	Q5VU43
P03070	Large T antigen (LT) (LT-AG) (EC 3.6.4.-)		Simian virus 40 (SV40)	L.{0,1}K..L..P.{0,1}G	2	0.578	2	Lk..L	PDE4DIP CMYA2 KIAA0454 KIAA0477 MMGL	Q5VU43
P03070	Large T antigen (LT) (LT-AG) (EC 3.6.4.-)		Simian virus 40 (SV40)	L.{0,1}K..L..P.{0,1}G	2	0.531	2	Lk..L	PDE4DIP CMYA2 KIAA0454 KIAA0477 MMGL	Q5VU43
P03070	Large T antigen (LT) (LT-AG) (EC 3.6.4.-)		Simian virus 40 (SV40)	L.{0,1}K..L..P.{0,1}G	2	0.777	2	L..P[afilmvwy]g	PDE4DIP CMYA2 KIAA0454 KIAA0477 MMGL	Q5VU43
K9N7C7	Replicase polyprotein 1ab (pp1ab) (ORF1ab polyprotein) [Cleaved into: Host translation inhibitor nsp1 (nsp1) (Leader protein); Non-structural protein 2 (nsp2) (p65 homolog); Papain-like proteinase nsp3 (PL-PRO) (EC 3.4.19.12) (EC 3.4.22.-) (Non-structural protein 3) (nsp3); Non-structural protein 4 (nsp4); 3C-like proteinase nsp5 (3CL-PRO) (3CLp) (EC 3.4.22.-) (nsp5); Non-structural protein 6 (ns…	rep 1a-1b	Middle East respiratory syndrome-related coronavirus (isolate United Kingdom/H123990006/2012) (MERS-CoV) (Betacoronavirus England 1)	[IL]L.[HKR]..Q	1.804	0.53	3	[il]L[kr][^ed]	PDE4DIP CMYA2 KIAA0454 KIAA0477 MMGL	Q5VU43
K9N7C7	Replicase polyprotein 1ab (pp1ab) (ORF1ab polyprotein) [Cleaved into: Host translation inhibitor nsp1 (nsp1) (Leader protein); Non-structural protein 2 (nsp2) (p65 homolog); Papain-like proteinase nsp3 (PL-PRO) (EC 3.4.19.12) (EC 3.4.22.-) (Non-structural protein 3) (nsp3); Non-structural protein 4 (nsp4); 3C-like proteinase nsp5 (3CL-PRO) (3CLp) (EC 3.4.22.-) (nsp5); Non-structural protein 6 (ns…	rep 1a-1b	Middle East respiratory syndrome-related coronavirus (isolate United Kingdom/H123990006/2012) (MERS-CoV) (Betacoronavirus England 1)	[IL]L.[HKR]..Q	1.786	0.525	3	[il]L[^p][^p][lm]	PDE4DIP CMYA2 KIAA0454 KIAA0477 MMGL	Q5VU43
P03070	Large T antigen (LT) (LT-AG) (EC 3.6.4.-)		Simian virus 40 (SV40)	[IL]L.[HKR]..Q	1.769	0.52	2	[il]L.[hkr].lq	PDE4DIP CMYA2 KIAA0454 KIAA0477 MMGL	Q5VU43
P03070	Large T antigen (LT) (LT-AG) (EC 3.6.4.-)		Simian virus 40 (SV40)	[IL]L.[HKR]..Q	1.537	0.602	2	[il][il]	PDE4DIP CMYA2 KIAA0454 KIAA0477 MMGL	Q5VU43
P03070	Large T antigen (LT) (LT-AG) (EC 3.6.4.-)		Simian virus 40 (SV40)	L.{0,1}K..L..P.{0,1}G	1.769	0.52	2	[kr]..l[ilpv].P[ilv]g	PDE4DIP CMYA2 KIAA0454 KIAA0477 MMGL	Q5VU43
P03070	Large T antigen (LT) (LT-AG) (EC 3.6.4.-)		Simian virus 40 (SV40)	L.{0,1}K..L..P.{0,1}G	2	0.833	2	L.[ailmpv]P	PDE4DIP CMYA2 KIAA0454 KIAA0477 MMGL	Q5VU43
P03070	Large T antigen (LT) (LT-AG) (EC 3.6.4.-)		Simian virus 40 (SV40)	[FILV]..[LMV]Q	1.656	0.763	3	[acfilmtv][^p][^p][cfilmtv]Q	PDE4DIP CMYA2 KIAA0454 KIAA0477 MMGL	Q5VU43
K9N7C7	Replicase polyprotein 1ab (pp1ab) (ORF1ab polyprotein) [Cleaved into: Host translation inhibitor nsp1 (nsp1) (Leader protein); Non-structural protein 2 (nsp2) (p65 homolog); Papain-like proteinase nsp3 (PL-PRO) (EC 3.4.19.12) (EC 3.4.22.-) (Non-structural protein 3) (nsp3); Non-structural protein 4 (nsp4); 3C-like proteinase nsp5 (3CL-PRO) (3CLp) (EC 3.4.22.-) (nsp5); Non-structural protein 6 (ns…	rep 1a-1b	Middle East respiratory syndrome-related coronavirus (isolate United Kingdom/H123990006/2012) (MERS-CoV) (Betacoronavirus England 1)	Q..[DE].L[KR]A	2.074	0.691	3	[de][ilmpv][lmpv][kr]a	PDE4DIP CMYA2 KIAA0454 KIAA0477 MMGL	Q5VU43
K9N7C7	Replicase polyprotein 1ab (pp1ab) (ORF1ab polyprotein) [Cleaved into: Host translation inhibitor nsp1 (nsp1) (Leader protein); Non-structural protein 2 (nsp2) (p65 homolog); Papain-like proteinase nsp3 (PL-PRO) (EC 3.4.19.12) (EC 3.4.22.-) (Non-structural protein 3) (nsp3); Non-structural protein 4 (nsp4); 3C-like proteinase nsp5 (3CL-PRO) (3CLp) (EC 3.4.22.-) (nsp5); Non-structural protein 6 (ns…	rep 1a-1b	Middle East respiratory syndrome-related coronavirus (isolate United Kingdom/H123990006/2012) (MERS-CoV) (Betacoronavirus England 1)	Q..[DE].L[KR]A	1.769	0.549	2	q..[de].L[KR]a	PDE4DIP CMYA2 KIAA0454 KIAA0477 MMGL	Q5VU43
P03070	Large T antigen (LT) (LT-AG) (EC 3.6.4.-)		Simian virus 40 (SV40)	L.{0,1}K..L..P.{0,1}G	2.017	0.657	3	L[^p][^p]lL[^p]	PDE4DIP CMYA2 KIAA0454 KIAA0477 MMGL	Q5VU43
P03070	Large T antigen (LT) (LT-AG) (EC 3.6.4.-)		Simian virus 40 (SV40)	L.{0,1}K..L..P.{0,1}G	1.633	0.583	2	[ilm]K	PDE4DIP CMYA2 KIAA0454 KIAA0477 MMGL	Q5VU43
P03070	Large T antigen (LT) (LT-AG) (EC 3.6.4.-)		Simian virus 40 (SV40)	L.{0,1}K..L..P.{0,1}G	2	0.667	2	K..Lr	PDE4DIP CMYA2 KIAA0454 KIAA0477 MMGL	Q5VU43
P03070	Large T antigen (LT) (LT-AG) (EC 3.6.4.-)		Simian virus 40 (SV40)	[IL]L.[HKR]..Q	1.804	0.53	3	[il]L[kr][^ed]	PDE4DIP CMYA2 KIAA0454 KIAA0477 MMGL	Q5VU43
P03070	Large T antigen (LT) (LT-AG) (EC 3.6.4.-)		Simian virus 40 (SV40)	[IL]L.[HKR]..Q	1.786	0.525	3	[il]L[^p][^p][lm]	PDE4DIP CMYA2 KIAA0454 KIAA0477 MMGL	Q5VU43
P03070	Large T antigen (LT) (LT-AG) (EC 3.6.4.-)		Simian virus 40 (SV40)	[IL]L.[HKR]..Q	1.769	0.576	2	[il]L[^p]	PDE4DIP CMYA2 KIAA0454 KIAA0477 MMGL	Q5VU43
P03070	Large T antigen (LT) (LT-AG) (EC 3.6.4.-)		Simian virus 40 (SV40)	[HKR]R.[AGS]	1.537	0.861	2	[hkr]R.[agst]	PDE4DIP CMYA2 KIAA0454 KIAA0477 MMGL	Q5VU43
P03070	Large T antigen (LT) (LT-AG) (EC 3.6.4.-)		Simian virus 40 (SV40)	L.{0,1}K..L..P.{0,1}G	1.769	0.52	2	[kr]..l.[ilpv]Pg	PDE4DIP CMYA2 KIAA0454 KIAA0477 MMGL	Q5VU43
P03070	Large T antigen (LT) (LT-AG) (EC 3.6.4.-)		Simian virus 40 (SV40)	L.{0,1}K..L..P.{0,1}G	2	0.745	2	[^p]PG	PDE4DIP CMYA2 KIAA0454 KIAA0477 MMGL	Q5VU43
P03070	Large T antigen (LT) (LT-AG) (EC 3.6.4.-)		Simian virus 40 (SV40)	[HKR]R.[AGS]	1.633	0.817	2	[hkr]R.	PDE4DIP CMYA2 KIAA0454 KIAA0477 MMGL	Q5VU43
P03070	Large T antigen (LT) (LT-AG) (EC 3.6.4.-)		Simian virus 40 (SV40)	L.{0,1}K..L..P.{0,1}G	1.769	0.549	2	L[kr].[agistv]	PDE4DIP CMYA2 KIAA0454 KIAA0477 MMGL	Q5VU43
P03070	Large T antigen (LT) (LT-AG) (EC 3.6.4.-)		Simian virus 40 (SV40)	L.{0,1}K..L..P.{0,1}G	1.769	0.549	2	L[kr].[agistv]	PDE4DIP CMYA2 KIAA0454 KIAA0477 MMGL	Q5VU43
P03070	Large T antigen (LT) (LT-AG) (EC 3.6.4.-)		Simian virus 40 (SV40)	[HKR]R.[AGS]	1.537	0.678	2	R[^edgp][agst]	PDE4DIP CMYA2 KIAA0454 KIAA0477 MMGL	Q5VU43
P03070	Large T antigen (LT) (LT-AG) (EC 3.6.4.-)		Simian virus 40 (SV40)	[HKR]R.[AGS]	1.537	0.678	2	R[^edgp][agst]	PDE4DIP CMYA2 KIAA0454 KIAA0477 MMGL	Q5VU43
P03070	Large T antigen (LT) (LT-AG) (EC 3.6.4.-)		Simian virus 40 (SV40)	[HKR]R.[AGS]	1.633	0.721	2	[hkr]R.	PDE4DIP CMYA2 KIAA0454 KIAA0477 MMGL	Q5VU43
P03070	Large T antigen (LT) (LT-AG) (EC 3.6.4.-)		Simian virus 40 (SV40)	[HKR]R.[AGS]	2.035	0.898	3	[hkr][kr].[ags]	PDE4DIP CMYA2 KIAA0454 KIAA0477 MMGL	Q5VU43
P03070	Large T antigen (LT) (LT-AG) (EC 3.6.4.-)		Simian virus 40 (SV40)	[HKR]R.[AGS]	1.939	0.856	3	[hkr][kr].[agst]	PDE4DIP CMYA2 KIAA0454 KIAA0477 MMGL	Q5VU43
P03070	Large T antigen (LT) (LT-AG) (EC 3.6.4.-)		Simian virus 40 (SV40)	L.{0,1}K..L..P.{0,1}G	2	0.565	2	L[ilmv]pP	PDE4DIP CMYA2 KIAA0454 KIAA0477 MMGL	Q5VU43
P03070	Large T antigen (LT) (LT-AG) (EC 3.6.4.-)		Simian virus 40 (SV40)	L.{0,1}K..L..P.{0,1}G	2	0.5	2	p.PG	PDE4DIP CMYA2 KIAA0454 KIAA0477 MMGL	Q5VU43
P03070	Large T antigen (LT) (LT-AG) (EC 3.6.4.-)		Simian virus 40 (SV40)	L.{0,1}K..L..P.{0,1}G	1.554	0.514	3	[il][^p][^p][^p][lm]	PDE4DIP CMYA2 KIAA0454 KIAA0477 MMGL	Q5VU43
P03427	Polymerase basic protein 2 (RNA-directed RNA polymerase subunit P3)	PB2	Influenza A virus (strain A/Wilson-Smith/1933 H1N1) (Influenza A virus (strain A/WS/1933 H1N1))	G.{0,2}NF	1.786	0.595	3	G[^p][fy]	DNAJA3 HCA57 TID1	Q96EY1
P03427	Polymerase basic protein 2 (RNA-directed RNA polymerase subunit P3)	PB2	Influenza A virus (strain A/Wilson-Smith/1933 H1N1) (Influenza A virus (strain A/WS/1933 H1N1))	G.{0,2}NF	2	0.667	2	Gy[kq]nF	DNAJA3 HCA57 TID1	Q96EY1
P03129	Protein E7	E7	Human papillomavirus type 16	G.{0,1}NF	1.65	0.615	3	G[^p][fhy]	DNAJA3 HCA57 TID1	Q96EY1
P03129	Protein E7	E7	Human papillomavirus type 16	G.{0,1}NF	1.786	0.595	3	G[^p][fy]	DNAJA3 HCA57 TID1	Q96EY1
P03427	Polymerase basic protein 2 (RNA-directed RNA polymerase subunit P3)	PB2	Influenza A virus (strain A/Wilson-Smith/1933 H1N1) (Influenza A virus (strain A/WS/1933 H1N1))	G.{0,2}NF	1.65	0.615	3	G[^p][fhy]	DNAJA3 HCA57 TID1	Q96EY1
P03430	RNA-directed RNA polymerase catalytic subunit (EC 2.7.7.48) (Polymerase basic protein 1) (PB1) (RNA-directed RNA polymerase subunit P1)	PB1	Influenza A virus (strain A/Wilson-Smith/1933 H1N1) (Influenza A virus (strain A/WS/1933 H1N1))	D[IL]..[MV]	2.171	0.855	3	[de][il]f[^p][cmv]	DNAJA3 HCA57 TID1	Q96EY1
P03430	RNA-directed RNA polymerase catalytic subunit (EC 2.7.7.48) (Polymerase basic protein 1) (PB1) (RNA-directed RNA polymerase subunit P1)	PB1	Influenza A virus (strain A/Wilson-Smith/1933 H1N1) (Influenza A virus (strain A/WS/1933 H1N1))	D[IL]..[MV]	1.633	0.644	2	D[ilv]	DNAJA3 HCA57 TID1	Q96EY1
P03430	RNA-directed RNA polymerase catalytic subunit (EC 2.7.7.48) (Polymerase basic protein 1) (PB1) (RNA-directed RNA polymerase subunit P1)	PB1	Influenza A virus (strain A/Wilson-Smith/1933 H1N1) (Influenza A virus (strain A/WS/1933 H1N1))	D[IL]..[MV]	1.729	0.682	3	[deq][ilm]..[filmv]	DNAJA3 HCA57 TID1	Q96EY1
P03430	RNA-directed RNA polymerase catalytic subunit (EC 2.7.7.48) (Polymerase basic protein 1) (PB1) (RNA-directed RNA polymerase subunit P1)	PB1	Influenza A virus (strain A/Wilson-Smith/1933 H1N1) (Influenza A virus (strain A/WS/1933 H1N1))	D[IL]..[MV]	1.729	0.682	3	[deq][ilm]..[filmv]	DNAJA3 HCA57 TID1	Q96EY1
P03430	RNA-directed RNA polymerase catalytic subunit (EC 2.7.7.48) (Polymerase basic protein 1) (PB1) (RNA-directed RNA polymerase subunit P1)	PB1	Influenza A virus (strain A/Wilson-Smith/1933 H1N1) (Influenza A virus (strain A/WS/1933 H1N1))	D[IL]..[MV]	1.865	0.735	3	[de][ilm]..[filmv]	DNAJA3 HCA57 TID1	Q96EY1
P03430	RNA-directed RNA polymerase catalytic subunit (EC 2.7.7.48) (Polymerase basic protein 1) (PB1) (RNA-directed RNA polymerase subunit P1)	PB1	Influenza A virus (strain A/Wilson-Smith/1933 H1N1) (Influenza A virus (strain A/WS/1933 H1N1))	D[IL]..[MV]	1.865	0.735	3	[de][ilm]..[filmv]	DNAJA3 HCA57 TID1	Q96EY1
P03428	Polymerase basic protein 2 (RNA-directed RNA polymerase subunit P3)	PB2	Influenza A virus (strain A/Puerto Rico/8/1934 H1N1)	G.{0,2}NF	2	0.667	2	Gy[kq]nF	DNAJA3 HCA57 TID1	Q96EY1
P03430	RNA-directed RNA polymerase catalytic subunit (EC 2.7.7.48) (Polymerase basic protein 1) (PB1) (RNA-directed RNA polymerase subunit P1)	PB1	Influenza A virus (strain A/Wilson-Smith/1933 H1N1) (Influenza A virus (strain A/WS/1933 H1N1))	D[IL]..[MV]	1.769	0.697	2	D[il]gv	DNAJA3 HCA57 TID1	Q96EY1
P03430	RNA-directed RNA polymerase catalytic subunit (EC 2.7.7.48) (Polymerase basic protein 1) (PB1) (RNA-directed RNA polymerase subunit P1)	PB1	Influenza A virus (strain A/Wilson-Smith/1933 H1N1) (Influenza A virus (strain A/WS/1933 H1N1))	D[IL]..[MV]	2.074	0.818	3	D[ilmv].[aden][ilmv]	DNAJA3 HCA57 TID1	Q96EY1
P03428	Polymerase basic protein 2 (RNA-directed RNA polymerase subunit P3)	PB2	Influenza A virus (strain A/Puerto Rico/8/1934 H1N1)	G.{0,2}NF	1.786	0.595	3	G[^p][fy]	DNAJA3 HCA57 TID1	Q96EY1
P03428	Polymerase basic protein 2 (RNA-directed RNA polymerase subunit P3)	PB2	Influenza A virus (strain A/Puerto Rico/8/1934 H1N1)	G.{0,2}NF	1.65	0.615	3	G[^p][fhy]	DNAJA3 HCA57 TID1	Q96EY1
F5HB41	Uncharacterized protein US30	US30	Human cytomegalovirus (strain Merlin) (HHV-5) (Human herpesvirus 5)	K.T.Q..[AG]	1.769	0.639	2	Kpt.[kq]..[ag]	INTS4 MSTP093	Q96HW7
F5HB41	Uncharacterized protein US30	US30	Human cytomegalovirus (strain Merlin) (HHV-5) (Human herpesvirus 5)	K.T.Q..[AG]	2	0.531	2	KaT.q.w	INTS4 MSTP093	Q96HW7
F5HB41	Uncharacterized protein US30	US30	Human cytomegalovirus (strain Merlin) (HHV-5) (Human herpesvirus 5)	K.T.Q..[AG]	1.537	0.662	2	[kr].[st][^p]q.	INTS4 MSTP093	Q96HW7
A0A024B7W1	Genome polyprotein [Cleaved into: Capsid protein C (Capsid protein) (Core protein); Protein prM (Precursor membrane protein); Peptide pr (Peptide precursor); Small envelope protein M (Matrix protein); Envelope protein E; Non-structural protein 1 (NS1); Non-structural protein 2A (NS2A); Serine protease subunit NS2B (Flavivirin protease NS2B regulatory subunit) (Non-structural protein 2B); Serine p…		Zika virus (isolate ZIKV/Human/French Polynesia/10087PF/2013) (ZIKV)	I.{0,2}LK.{1,2}L	2.769	0.775	3	IL[kr][^ed]	RBM17 SPF45	Q96I25
A0A024B7W1	Genome polyprotein [Cleaved into: Capsid protein C (Capsid protein) (Core protein); Protein prM (Precursor membrane protein); Peptide pr (Peptide precursor); Small envelope protein M (Matrix protein); Envelope protein E; Non-structural protein 1 (NS1); Non-structural protein 2A (NS2A); Serine protease subunit NS2B (Flavivirin protease NS2B regulatory subunit) (Non-structural protein 2B); Serine p…		Zika virus (isolate ZIKV/Human/French Polynesia/10087PF/2013) (ZIKV)	I.{0,2}LK.{1,2}L	2.786	0.696	4	IL[^p][^p][lm]	RBM17 SPF45	Q96I25
A0A024B7W1	Genome polyprotein [Cleaved into: Capsid protein C (Capsid protein) (Core protein); Protein prM (Precursor membrane protein); Peptide pr (Peptide precursor); Small envelope protein M (Matrix protein); Envelope protein E; Non-structural protein 1 (NS1); Non-structural protein 2A (NS2A); Serine protease subunit NS2B (Flavivirin protease NS2B regulatory subunit) (Non-structural protein 2B); Serine p…		Zika virus (isolate ZIKV/Human/French Polynesia/10087PF/2013) (ZIKV)	I.{0,2}LK.{1,2}L	2.267	0.808	3	[ilm][film].[ilm]K	RBM17 SPF45	Q96I25
A0A024B7W1	Genome polyprotein [Cleaved into: Capsid protein C (Capsid protein) (Core protein); Protein prM (Precursor membrane protein); Peptide pr (Peptide precursor); Small envelope protein M (Matrix protein); Envelope protein E; Non-structural protein 1 (NS1); Non-structural protein 2A (NS2A); Serine protease subunit NS2B (Flavivirin protease NS2B regulatory subunit) (Non-structural protein 2B); Serine p…		Zika virus (isolate ZIKV/Human/French Polynesia/10087PF/2013) (ZIKV)	I.{0,2}LK.{1,2}L	2	0.667	2	K..L	RBM17 SPF45	Q96I25
A0A024B7W1	Genome polyprotein [Cleaved into: Capsid protein C (Capsid protein) (Core protein); Protein prM (Precursor membrane protein); Peptide pr (Peptide precursor); Small envelope protein M (Matrix protein); Envelope protein E; Non-structural protein 1 (NS1); Non-structural protein 2A (NS2A); Serine protease subunit NS2B (Flavivirin protease NS2B regulatory subunit) (Non-structural protein 2B); Serine p…		Zika virus (isolate ZIKV/Human/French Polynesia/10087PF/2013) (ZIKV)	I.{0,2}LK.{1,2}L	1.905	0.59	4	[acfhiklmpqrtvy][^d][kr][^d]L	RBM17 SPF45	Q96I25
A0A024B7W1	Genome polyprotein [Cleaved into: Capsid protein C (Capsid protein) (Core protein); Protein prM (Precursor membrane protein); Peptide pr (Peptide precursor); Small envelope protein M (Matrix protein); Envelope protein E; Non-structural protein 1 (NS1); Non-structural protein 2A (NS2A); Serine protease subunit NS2B (Flavivirin protease NS2B regulatory subunit) (Non-structural protein 2B); Serine p…		Zika virus (isolate ZIKV/Human/French Polynesia/10087PF/2013) (ZIKV)	I.{0,2}LK.{1,2}L	2	0.531	2	inLk..L	RBM17 SPF45	Q96I25
A0A024B7W1	Genome polyprotein [Cleaved into: Capsid protein C (Capsid protein) (Core protein); Protein prM (Precursor membrane protein); Peptide pr (Peptide precursor); Small envelope protein M (Matrix protein); Envelope protein E; Non-structural protein 1 (NS1); Non-structural protein 2A (NS2A); Serine protease subunit NS2B (Flavivirin protease NS2B regulatory subunit) (Non-structural protein 2B); Serine p…		Zika virus (isolate ZIKV/Human/French Polynesia/10087PF/2013) (ZIKV)	I.{0,2}LK.{1,2}L	1.633	0.563	2	[ilm].Lk[filmv]l	RBM17 SPF45	Q96I25
A0A024B7W1	Genome polyprotein [Cleaved into: Capsid protein C (Capsid protein) (Core protein); Protein prM (Precursor membrane protein); Peptide pr (Peptide precursor); Small envelope protein M (Matrix protein); Envelope protein E; Non-structural protein 1 (NS1); Non-structural protein 2A (NS2A); Serine protease subunit NS2B (Flavivirin protease NS2B regulatory subunit) (Non-structural protein 2B); Serine p…		Zika virus (isolate ZIKV/Human/French Polynesia/10087PF/2013) (ZIKV)	I.{0,2}LK.{1,2}L	1.571	0.52	4	[il][^p][^p][^p][lm]	RBM17 SPF45	Q96I25
A0A024B7W1	Genome polyprotein [Cleaved into: Capsid protein C (Capsid protein) (Core protein); Protein prM (Precursor membrane protein); Peptide pr (Peptide precursor); Small envelope protein M (Matrix protein); Envelope protein E; Non-structural protein 1 (NS1); Non-structural protein 2A (NS2A); Serine protease subunit NS2B (Flavivirin protease NS2B regulatory subunit) (Non-structural protein 2B); Serine p…		Zika virus (isolate ZIKV/Human/French Polynesia/10087PF/2013) (ZIKV)	I.{0,2}LK.{1,2}L	2	0.5	2	Lk.L	RBM17 SPF45	Q96I25
A0A024B7W1	Genome polyprotein [Cleaved into: Capsid protein C (Capsid protein) (Core protein); Protein prM (Precursor membrane protein); Peptide pr (Peptide precursor); Small envelope protein M (Matrix protein); Envelope protein E; Non-structural protein 1 (NS1); Non-structural protein 2A (NS2A); Serine protease subunit NS2B (Flavivirin protease NS2B regulatory subunit) (Non-structural protein 2B); Serine p…		Zika virus (isolate ZIKV/Human/French Polynesia/10087PF/2013) (ZIKV)	I.{0,2}LK.{1,2}L	1.769	0.549	2	iL[kr].[agistv]	RBM17 SPF45	Q96I25
A0A024B7W1	Genome polyprotein [Cleaved into: Capsid protein C (Capsid protein) (Core protein); Protein prM (Precursor membrane protein); Peptide pr (Peptide precursor); Small envelope protein M (Matrix protein); Envelope protein E; Non-structural protein 1 (NS1); Non-structural protein 2A (NS2A); Serine protease subunit NS2B (Flavivirin protease NS2B regulatory subunit) (Non-structural protein 2B); Serine p…		Zika virus (isolate ZIKV/Human/French Polynesia/10087PF/2013) (ZIKV)	I.{0,2}LK.{1,2}L	1.769	0.549	2	iL[kr].[agistv]	RBM17 SPF45	Q96I25
A0A024B7W1	Genome polyprotein [Cleaved into: Capsid protein C (Capsid protein) (Core protein); Protein prM (Precursor membrane protein); Peptide pr (Peptide precursor); Small envelope protein M (Matrix protein); Envelope protein E; Non-structural protein 1 (NS1); Non-structural protein 2A (NS2A); Serine protease subunit NS2B (Flavivirin protease NS2B regulatory subunit) (Non-structural protein 2B); Serine p…		Zika virus (isolate ZIKV/Human/French Polynesia/10087PF/2013) (ZIKV)	I.{0,2}LK.{1,2}L	1.537	0.606	2	iLk.[ilmv]	RBM17 SPF45	Q96I25
A0A024B7W1	Genome polyprotein [Cleaved into: Capsid protein C (Capsid protein) (Core protein); Protein prM (Precursor membrane protein); Peptide pr (Peptide precursor); Small envelope protein M (Matrix protein); Envelope protein E; Non-structural protein 1 (NS1); Non-structural protein 2A (NS2A); Serine protease subunit NS2B (Flavivirin protease NS2B regulatory subunit) (Non-structural protein 2B); Serine p…		Zika virus (isolate ZIKV/Human/French Polynesia/10087PF/2013) (ZIKV)	I.{0,2}LK.{1,2}L	2.034	0.663	4	[^p]L[^p][^p]L	RBM17 SPF45	Q96I25
A0A024B7W1	Genome polyprotein [Cleaved into: Capsid protein C (Capsid protein) (Core protein); Protein prM (Precursor membrane protein); Peptide pr (Peptide precursor); Small envelope protein M (Matrix protein); Envelope protein E; Non-structural protein 1 (NS1); Non-structural protein 2A (NS2A); Serine protease subunit NS2B (Flavivirin protease NS2B regulatory subunit) (Non-structural protein 2B); Serine p…		Zika virus (isolate ZIKV/Human/French Polynesia/10087PF/2013) (ZIKV)	I.{0,2}LK.{1,2}L	2	0.578	2	inLk..L	RBM17 SPF45	Q96I25
P03466	Nucleoprotein (Nucleocapsid protein) (Protein N)	NP	Influenza A virus (strain A/Puerto Rico/8/1934 H1N1)	[DE]E..SAG	2.017	0.665	3	[de]E[^p].S[^p]	GMCL1 BTBD13 GCL SPATA29	Q96IK5
P03466	Nucleoprotein (Nucleocapsid protein) (Protein N)	NP	Influenza A virus (strain A/Puerto Rico/8/1934 H1N1)	[DE]E..SAG	1.633	0.708	2	[deq]E	GMCL1 BTBD13 GCL SPATA29	Q96IK5
P03466	Nucleoprotein (Nucleocapsid protein) (Protein N)	NP	Influenza A virus (strain A/Puerto Rico/8/1934 H1N1)	[DE]E..SAG	1.769	1	2	.S[ag]g	GMCL1 BTBD13 GCL SPATA29	Q96IK5
P03466	Nucleoprotein (Nucleocapsid protein) (Protein N)	NP	Influenza A virus (strain A/Puerto Rico/8/1934 H1N1)	[DE]E..SAG	1.769	0.697	2	[de].S[ag]g	GMCL1 BTBD13 GCL SPATA29	Q96IK5
P03466	Nucleoprotein (Nucleocapsid protein) (Protein N)	NP	Influenza A virus (strain A/Puerto Rico/8/1934 H1N1)	[DE]E..SAG	2.537	0.767	3	[de][de].S[ag]g	GMCL1 BTBD13 GCL SPATA29	Q96IK5
P03466	Nucleoprotein (Nucleocapsid protein) (Protein N)	NP	Influenza A virus (strain A/Puerto Rico/8/1934 H1N1)	[DE]E..SAG	3.306	0.811	4	[DE][de][de].S[ag]g	GMCL1 BTBD13 GCL SPATA29	Q96IK5
P03466	Nucleoprotein (Nucleocapsid protein) (Protein N)	NP	Influenza A virus (strain A/Puerto Rico/8/1934 H1N1)	[DE]E..SAG	1.668	0.625	3	[des][de].k[afilmpstv]	GMCL1 BTBD13 GCL SPATA29	Q96IK5
P03466	Nucleoprotein (Nucleocapsid protein) (Protein N)	NP	Influenza A virus (strain A/Puerto Rico/8/1934 H1N1)	[DE]E..SAG	2.498	0.594	4	[des][denqs][fy][fhimty][st][acp]g	GMCL1 BTBD13 GCL SPATA29	Q96IK5
F5HGP1	Envelope glycoprotein O	UL74	Human cytomegalovirus (strain Merlin) (HHV-5) (Human herpesvirus 5)	N.L[FW]	1.633	0.752	2	N.l[fwy]	NGLY1 PNG1	Q96IV0
F5HGP1	Envelope glycoprotein O	UL74	Human cytomegalovirus (strain Merlin) (HHV-5) (Human herpesvirus 5)	N.L[FW]	1.786	0.645	3	N[^p][^p][fw]	NGLY1 PNG1	Q96IV0
F5HGP1	Envelope glycoprotein O	UL74	Human cytomegalovirus (strain Merlin) (HHV-5) (Human herpesvirus 5)	N.L[FW]	1.633	0.59	2	Npl[fwy]	NGLY1 PNG1	Q96IV0
F5HGP1	Envelope glycoprotein O	UL74	Human cytomegalovirus (strain Merlin) (HHV-5) (Human herpesvirus 5)	N.L[FW]	1.633	0.59	2	[den][den]L	NGLY1 PNG1	Q96IV0
F5HGP1	Envelope glycoprotein O	UL74	Human cytomegalovirus (strain Merlin) (HHV-5) (Human herpesvirus 5)	N.L[FW]	1.769	0.639	2	[de]L[fw]	NGLY1 PNG1	Q96IV0
K9N7C7	Replicase polyprotein 1ab (pp1ab) (ORF1ab polyprotein) [Cleaved into: Host translation inhibitor nsp1 (nsp1) (Leader protein); Non-structural protein 2 (nsp2) (p65 homolog); Papain-like proteinase nsp3 (PL-PRO) (EC 3.4.19.12) (EC 3.4.22.-) (Non-structural protein 3) (nsp3); Non-structural protein 4 (nsp4); 3C-like proteinase nsp5 (3CL-PRO) (3CLp) (EC 3.4.22.-) (nsp5); Non-structural protein 6 (ns…	rep 1a-1b	Middle East respiratory syndrome-related coronavirus (isolate United Kingdom/H123990006/2012) (MERS-CoV) (Betacoronavirus England 1)	N.L[FW]	1.769	0.639	2	[de]L[fw]	NGLY1 PNG1	Q96IV0
K9N7C7	Replicase polyprotein 1ab (pp1ab) (ORF1ab polyprotein) [Cleaved into: Host translation inhibitor nsp1 (nsp1) (Leader protein); Non-structural protein 2 (nsp2) (p65 homolog); Papain-like proteinase nsp3 (PL-PRO) (EC 3.4.19.12) (EC 3.4.22.-) (Non-structural protein 3) (nsp3); Non-structural protein 4 (nsp4); 3C-like proteinase nsp5 (3CL-PRO) (3CLp) (EC 3.4.22.-) (nsp5); Non-structural protein 6 (ns…	rep 1a-1b	Middle East respiratory syndrome-related coronavirus (isolate United Kingdom/H123990006/2012) (MERS-CoV) (Betacoronavirus England 1)	N.L[FW]	1.633	0.752	2	N.l[fwy]	NGLY1 PNG1	Q96IV0
K9N7C7	Replicase polyprotein 1ab (pp1ab) (ORF1ab polyprotein) [Cleaved into: Host translation inhibitor nsp1 (nsp1) (Leader protein); Non-structural protein 2 (nsp2) (p65 homolog); Papain-like proteinase nsp3 (PL-PRO) (EC 3.4.19.12) (EC 3.4.22.-) (Non-structural protein 3) (nsp3); Non-structural protein 4 (nsp4); 3C-like proteinase nsp5 (3CL-PRO) (3CLp) (EC 3.4.22.-) (nsp5); Non-structural protein 6 (ns…	rep 1a-1b	Middle East respiratory syndrome-related coronavirus (isolate United Kingdom/H123990006/2012) (MERS-CoV) (Betacoronavirus England 1)	N.L[FW]	1.633	0.59	2	Npl[fwy]	NGLY1 PNG1	Q96IV0
K9N7C7	Replicase polyprotein 1ab (pp1ab) (ORF1ab polyprotein) [Cleaved into: Host translation inhibitor nsp1 (nsp1) (Leader protein); Non-structural protein 2 (nsp2) (p65 homolog); Papain-like proteinase nsp3 (PL-PRO) (EC 3.4.19.12) (EC 3.4.22.-) (Non-structural protein 3) (nsp3); Non-structural protein 4 (nsp4); 3C-like proteinase nsp5 (3CL-PRO) (3CLp) (EC 3.4.22.-) (nsp5); Non-structural protein 6 (ns…	rep 1a-1b	Middle East respiratory syndrome-related coronavirus (isolate United Kingdom/H123990006/2012) (MERS-CoV) (Betacoronavirus England 1)	N.L[FW]	1.633	0.59	2	[den][den]L	NGLY1 PNG1	Q96IV0
K9N7C7	Replicase polyprotein 1ab (pp1ab) (ORF1ab polyprotein) [Cleaved into: Host translation inhibitor nsp1 (nsp1) (Leader protein); Non-structural protein 2 (nsp2) (p65 homolog); Papain-like proteinase nsp3 (PL-PRO) (EC 3.4.19.12) (EC 3.4.22.-) (Non-structural protein 3) (nsp3); Non-structural protein 4 (nsp4); 3C-like proteinase nsp5 (3CL-PRO) (3CLp) (EC 3.4.22.-) (nsp5); Non-structural protein 6 (ns…	rep 1a-1b	Middle East respiratory syndrome-related coronavirus (isolate United Kingdom/H123990006/2012) (MERS-CoV) (Betacoronavirus England 1)	N.L[FW]	1.786	0.645	3	N[^p][^p][fw]	NGLY1 PNG1	Q96IV0
F5H9T4	Membrane glycoprotein UL9	UL9	Human cytomegalovirus (strain Merlin) (HHV-5) (Human herpesvirus 5)	L.LY.{1,2}N	1.537	0.5	2	l.[lm][fy]dn	LCOR C10orf12 KIAA1795 MLR2	Q96JN0
F5H9T4	Membrane glycoprotein UL9	UL9	Human cytomegalovirus (strain Merlin) (HHV-5) (Human herpesvirus 5)	L.LY.{1,2}N	1.769	0.548	2	L.[fl]y[dest]	LCOR C10orf12 KIAA1795 MLR2	Q96JN0
F5H9T4	Membrane glycoprotein UL9	UL9	Human cytomegalovirus (strain Merlin) (HHV-5) (Human herpesvirus 5)	L.LY.{1,2}N	1.633	0.563	2	[ilm].Ly[filmv]n	LCOR C10orf12 KIAA1795 MLR2	Q96JN0
F5H9T4	Membrane glycoprotein UL9	UL9	Human cytomegalovirus (strain Merlin) (HHV-5) (Human herpesvirus 5)	L.LY.{1,2}N	2	0.896	2	Y[afhilmqvwy]N	LCOR C10orf12 KIAA1795 MLR2	Q96JN0
F5H9T4	Membrane glycoprotein UL9	UL9	Human cytomegalovirus (strain Merlin) (HHV-5) (Human herpesvirus 5)	L.LY.{1,2}N	1.559	0.67	3	[filmv].[ilmpv][fhy].[de]	LCOR C10orf12 KIAA1795 MLR2	Q96JN0
F5H9T4	Membrane glycoprotein UL9	UL9	Human cytomegalovirus (strain Merlin) (HHV-5) (Human herpesvirus 5)	L.LY.{1,2}N	2	0.788	2	Y[dest]N	LCOR C10orf12 KIAA1795 MLR2	Q96JN0
P03070	Large T antigen (LT) (LT-AG) (EC 3.6.4.-)		Simian virus 40 (SV40)	L..R.[IL]	1.769	0.639	2	R.[il]	HSFY1 HSF2L HSFY; HSFY2 HSF2L HSFY	Q96LI6
P03070	Large T antigen (LT) (LT-AG) (EC 3.6.4.-)		Simian virus 40 (SV40)	L..R.[IL]	1.537	0.555	2	l[acfhiklmpqrtvy][^d][kr][^d][il]	HSFY1 HSF2L HSFY; HSFY2 HSF2L HSFY	Q96LI6
P03070	Large T antigen (LT) (LT-AG) (EC 3.6.4.-)		Simian virus 40 (SV40)	L..R.[IL]	1.554	0.609	3	[^e]..[pr]l[IL]	HSFY1 HSF2L HSFY; HSFY2 HSF2L HSFY	Q96LI6
P03070	Large T antigen (LT) (LT-AG) (EC 3.6.4.-)		Simian virus 40 (SV40)	L..R.[IL]	1.633	0.59	2	[flm].[kr]R[hkr][il]	HSFY1 HSF2L HSFY; HSFY2 HSF2L HSFY	Q96LI6
P03070	Large T antigen (LT) (LT-AG) (EC 3.6.4.-)		Simian virus 40 (SV40)	L..R.[IL]	1.537	0.555	2	[kr]n[il]	HSFY1 HSF2L HSFY; HSFY2 HSF2L HSFY	Q96LI6
P03070	Large T antigen (LT) (LT-AG) (EC 3.6.4.-)		Simian virus 40 (SV40)	L..R.[IL]	2.017	0.729	3	L[^p][^p]R[fl][^p]	HSFY1 HSF2L HSFY; HSFY2 HSF2L HSFY	Q96LI6
P03070	Large T antigen (LT) (LT-AG) (EC 3.6.4.-)		Simian virus 40 (SV40)	L..R.[IL]	2.017	0.729	3	L[^p][^p]R[fl][^p]	HSFY1 HSF2L HSFY; HSFY2 HSF2L HSFY	Q96LI6
P03070	Large T antigen (LT) (LT-AG) (EC 3.6.4.-)		Simian virus 40 (SV40)	L..R.[IL]	1.537	0.555	2	l[acfhiklmpqrtvy][^d][kr][^d][il]	HSFY1 HSF2L HSFY; HSFY2 HSF2L HSFY	Q96LI6
P03070	Large T antigen (LT) (LT-AG) (EC 3.6.4.-)		Simian virus 40 (SV40)	L..R.[IL]	2.017	0.729	3	L[^p][^p]R[fl][^p]	HSFY1 HSF2L HSFY; HSFY2 HSF2L HSFY	Q96LI6
P03070	Large T antigen (LT) (LT-AG) (EC 3.6.4.-)		Simian virus 40 (SV40)	L..R.[IL]	2.017	0.729	3	L[^p][^p]R[fl][^p]	HSFY1 HSF2L HSFY; HSFY2 HSF2L HSFY	Q96LI6
P03070	Large T antigen (LT) (LT-AG) (EC 3.6.4.-)		Simian virus 40 (SV40)	L..R.[IL]	1.769	0.639	2	Ll.r.[il]	HSFY1 HSF2L HSFY; HSFY2 HSF2L HSFY	Q96LI6
P03070	Large T antigen (LT) (LT-AG) (EC 3.6.4.-)		Simian virus 40 (SV40)	L..R.[IL]	2.017	0.729	3	L[^p][^p]R[fl][^p]	HSFY1 HSF2L HSFY; HSFY2 HSF2L HSFY	Q96LI6
P03070	Large T antigen (LT) (LT-AG) (EC 3.6.4.-)		Simian virus 40 (SV40)	L..R.[IL]	1.769	0.639	2	[il]qsR	HSFY1 HSF2L HSFY; HSFY2 HSF2L HSFY	Q96LI6
P03070	Large T antigen (LT) (LT-AG) (EC 3.6.4.-)		Simian virus 40 (SV40)	L..R.[IL]	2	0.722	2	L[^p].R	HSFY1 HSF2L HSFY; HSFY2 HSF2L HSFY	Q96LI6
P03070	Large T antigen (LT) (LT-AG) (EC 3.6.4.-)		Simian virus 40 (SV40)	L..R.[IL]	2.017	0.729	3	L[^p][^p]R[fl][^p]	HSFY1 HSF2L HSFY; HSFY2 HSF2L HSFY	Q96LI6
P03070	Large T antigen (LT) (LT-AG) (EC 3.6.4.-)		Simian virus 40 (SV40)	L..R.[IL]	1.537	0.555	2	[lm][agrstv].[kr]	HSFY1 HSF2L HSFY; HSFY2 HSF2L HSFY	Q96LI6
P03410	Protein Tax-2 (Trans-activating transcriptional regulatory protein of HTLV-2)	tax	Human T-cell leukemia virus 2 (HTLV-2)	KRK	1.537	0.589	2	[kr][kr]	CEP63	Q96MT8
P03410	Protein Tax-2 (Trans-activating transcriptional regulatory protein of HTLV-2)	tax	Human T-cell leukemia virus 2 (HTLV-2)	KRK	1.537	0.512	2	[kr][kr]	CEP63	Q96MT8
P03410	Protein Tax-2 (Trans-activating transcriptional regulatory protein of HTLV-2)	tax	Human T-cell leukemia virus 2 (HTLV-2)	KRK	2.306	0.769	3	[kr][kr][kr]	CEP63	Q96MT8
P03410	Protein Tax-2 (Trans-activating transcriptional regulatory protein of HTLV-2)	tax	Human T-cell leukemia virus 2 (HTLV-2)	KRK	2.306	0.769	3	[kr][kr][kr]	CEP63	Q96MT8
P03410	Protein Tax-2 (Trans-activating transcriptional regulatory protein of HTLV-2)	tax	Human T-cell leukemia virus 2 (HTLV-2)	KRK	1.554	0.518	3	[kr][kr][^p]	CEP63	Q96MT8
P03410	Protein Tax-2 (Trans-activating transcriptional regulatory protein of HTLV-2)	tax	Human T-cell leukemia virus 2 (HTLV-2)	KRK	1.554	0.518	3	[kr][kr][^p]	CEP63	Q96MT8
P03410	Protein Tax-2 (Trans-activating transcriptional regulatory protein of HTLV-2)	tax	Human T-cell leukemia virus 2 (HTLV-2)	KRK	1.554	0.518	3	[^p][kr][kr]	CEP63	Q96MT8
P03410	Protein Tax-2 (Trans-activating transcriptional regulatory protein of HTLV-2)	tax	Human T-cell leukemia virus 2 (HTLV-2)	KRK	1.537	0.512	2	[kr][kr]	CEP63	Q96MT8
P03410	Protein Tax-2 (Trans-activating transcriptional regulatory protein of HTLV-2)	tax	Human T-cell leukemia virus 2 (HTLV-2)	KRK	1.554	0.518	3	[^p][kr][kr]	CEP63	Q96MT8
P03410	Protein Tax-2 (Trans-activating transcriptional regulatory protein of HTLV-2)	tax	Human T-cell leukemia virus 2 (HTLV-2)	KRK	1.554	0.518	3	[^p][kr][kr]	CEP63	Q96MT8
P03410	Protein Tax-2 (Trans-activating transcriptional regulatory protein of HTLV-2)	tax	Human T-cell leukemia virus 2 (HTLV-2)	KRK	1.554	0.518	3	[^p][kr][kr]	CEP63	Q96MT8
P03410	Protein Tax-2 (Trans-activating transcriptional regulatory protein of HTLV-2)	tax	Human T-cell leukemia virus 2 (HTLV-2)	KRK	1.554	0.518	3	[^p][kr][kr]	CEP63	Q96MT8
P03410	Protein Tax-2 (Trans-activating transcriptional regulatory protein of HTLV-2)	tax	Human T-cell leukemia virus 2 (HTLV-2)	KRK	1.554	0.518	3	[^p][kr][kr]	CEP63	Q96MT8
P03410	Protein Tax-2 (Trans-activating transcriptional regulatory protein of HTLV-2)	tax	Human T-cell leukemia virus 2 (HTLV-2)	KRK	1.554	0.518	3	[^p][kr][kr]	CEP63	Q96MT8
P03410	Protein Tax-2 (Trans-activating transcriptional regulatory protein of HTLV-2)	tax	Human T-cell leukemia virus 2 (HTLV-2)	KRK	1.554	0.518	3	[^p][kr][kr]	CEP63	Q96MT8
P03410	Protein Tax-2 (Trans-activating transcriptional regulatory protein of HTLV-2)	tax	Human T-cell leukemia virus 2 (HTLV-2)	KRK	1.554	0.518	3	[^p][kr][kr]	CEP63	Q96MT8
P03410	Protein Tax-2 (Trans-activating transcriptional regulatory protein of HTLV-2)	tax	Human T-cell leukemia virus 2 (HTLV-2)	KRK	1.554	0.518	3	[kr][kr][^p]	CEP63	Q96MT8
P03410	Protein Tax-2 (Trans-activating transcriptional regulatory protein of HTLV-2)	tax	Human T-cell leukemia virus 2 (HTLV-2)	KRK	2.035	0.678	3	[^ed]RK	CEP63	Q96MT8
P03410	Protein Tax-2 (Trans-activating transcriptional regulatory protein of HTLV-2)	tax	Human T-cell leukemia virus 2 (HTLV-2)	KRK	2.035	0.678	3	[^ed]RK	CEP63	Q96MT8
P03410	Protein Tax-2 (Trans-activating transcriptional regulatory protein of HTLV-2)	tax	Human T-cell leukemia virus 2 (HTLV-2)	KRK	2.035	0.678	3	[^ed]RK	CEP63	Q96MT8
P03410	Protein Tax-2 (Trans-activating transcriptional regulatory protein of HTLV-2)	tax	Human T-cell leukemia virus 2 (HTLV-2)	KRK	2.035	0.678	3	[^ed]RK	CEP63	Q96MT8
P03410	Protein Tax-2 (Trans-activating transcriptional regulatory protein of HTLV-2)	tax	Human T-cell leukemia virus 2 (HTLV-2)	KRK	2.537	0.846	3	K[kr][kr]	CEP63	Q96MT8
P03410	Protein Tax-2 (Trans-activating transcriptional regulatory protein of HTLV-2)	tax	Human T-cell leukemia virus 2 (HTLV-2)	KRK	1.804	0.601	3	K[kr][^ed]	CEP63	Q96MT8
P03410	Protein Tax-2 (Trans-activating transcriptional regulatory protein of HTLV-2)	tax	Human T-cell leukemia virus 2 (HTLV-2)	KRK	2.633	0.878	3	[kpr]RK	CEP63	Q96MT8
P03410	Protein Tax-2 (Trans-activating transcriptional regulatory protein of HTLV-2)	tax	Human T-cell leukemia virus 2 (HTLV-2)	KRK	2.633	0.878	3	[kpr]RK	CEP63	Q96MT8
P03410	Protein Tax-2 (Trans-activating transcriptional regulatory protein of HTLV-2)	tax	Human T-cell leukemia virus 2 (HTLV-2)	KRK	2.537	0.846	3	K[kr][kr]	CEP63	Q96MT8
P03410	Protein Tax-2 (Trans-activating transcriptional regulatory protein of HTLV-2)	tax	Human T-cell leukemia virus 2 (HTLV-2)	KRK	1.804	0.601	3	K[kr][^ed]	CEP63	Q96MT8
P03410	Protein Tax-2 (Trans-activating transcriptional regulatory protein of HTLV-2)	tax	Human T-cell leukemia virus 2 (HTLV-2)	KRK	2.035	0.678	3	[^ed]RK	CEP63	Q96MT8
P03410	Protein Tax-2 (Trans-activating transcriptional regulatory protein of HTLV-2)	tax	Human T-cell leukemia virus 2 (HTLV-2)	KRK	1.537	0.512	2	[kr][kr]	CEP63	Q96MT8
P03410	Protein Tax-2 (Trans-activating transcriptional regulatory protein of HTLV-2)	tax	Human T-cell leukemia virus 2 (HTLV-2)	KRK	1.554	0.518	3	[kr][kr][^p]	CEP63	Q96MT8
P03410	Protein Tax-2 (Trans-activating transcriptional regulatory protein of HTLV-2)	tax	Human T-cell leukemia virus 2 (HTLV-2)	S..[ST]TP	2	0.619	2	[ilmpv][st]TP	CEP63	Q96MT8
P03410	Protein Tax-2 (Trans-activating transcriptional regulatory protein of HTLV-2)	tax	Human T-cell leukemia virus 2 (HTLV-2)	S..[ST]TP	2	0.578	2	[ilmpv][st]TP	CEP63	Q96MT8
P03410	Protein Tax-2 (Trans-activating transcriptional regulatory protein of HTLV-2)	tax	Human T-cell leukemia virus 2 (HTLV-2)	S..[ST]TP	2	0.531	2	s.[de][st]TP	CEP63	Q96MT8
P03410	Protein Tax-2 (Trans-activating transcriptional regulatory protein of HTLV-2)	tax	Human T-cell leukemia virus 2 (HTLV-2)	S..[ST]TP	2	0.882	2	[filmpqvwy][st]TP	CEP63	Q96MT8
P03410	Protein Tax-2 (Trans-activating transcriptional regulatory protein of HTLV-2)	tax	Human T-cell leukemia virus 2 (HTLV-2)	S..[ST]TP	1.769	1	2	..[st][st]P	CEP63	Q96MT8
P03410	Protein Tax-2 (Trans-activating transcriptional regulatory protein of HTLV-2)	tax	Human T-cell leukemia virus 2 (HTLV-2)	S..[ST]TP	2.402	0.637	3	pp[pst][st]P	CEP63	Q96MT8
P03410	Protein Tax-2 (Trans-activating transcriptional regulatory protein of HTLV-2)	tax	Human T-cell leukemia virus 2 (HTLV-2)	S..[ST]TP	2.402	0.637	3	pp[pst][st]P	CEP63	Q96MT8
P03410	Protein Tax-2 (Trans-activating transcriptional regulatory protein of HTLV-2)	tax	Human T-cell leukemia virus 2 (HTLV-2)	S..[ST]TP	1.537	0.708	2	[dest].[fwy][st]tP	CEP63	Q96MT8
P03410	Protein Tax-2 (Trans-activating transcriptional regulatory protein of HTLV-2)	tax	Human T-cell leukemia virus 2 (HTLV-2)	S..[ST]TP	1.769	0.697	2	..[st][st]P	CEP63	Q96MT8
P03410	Protein Tax-2 (Trans-activating transcriptional regulatory protein of HTLV-2)	tax	Human T-cell leukemia virus 2 (HTLV-2)	S..[ST]TP	1.769	0.697	2	..[st][st]P	CEP63	Q96MT8
P03410	Protein Tax-2 (Trans-activating transcriptional regulatory protein of HTLV-2)	tax	Human T-cell leukemia virus 2 (HTLV-2)	S..[ST]TP	1.769	0.697	2	..[st][st]P	CEP63	Q96MT8
P03410	Protein Tax-2 (Trans-activating transcriptional regulatory protein of HTLV-2)	tax	Human T-cell leukemia virus 2 (HTLV-2)	S..[ST]TP	1.769	1	2	S..[ST]tp	CEP63	Q96MT8
P03410	Protein Tax-2 (Trans-activating transcriptional regulatory protein of HTLV-2)	tax	Human T-cell leukemia virus 2 (HTLV-2)	S..[ST]TP	1.769	0.535	2	r[apsv][st][st]P	CEP63	Q96MT8
P03410	Protein Tax-2 (Trans-activating transcriptional regulatory protein of HTLV-2)	tax	Human T-cell leukemia virus 2 (HTLV-2)	S..[ST]TP	1.537	1	2	[st]..[st][st]	CEP63	Q96MT8
P03410	Protein Tax-2 (Trans-activating transcriptional regulatory protein of HTLV-2)	tax	Human T-cell leukemia virus 2 (HTLV-2)	S..[ST]TP	1.769	1	2	..[st][st]P	CEP63	Q96MT8
P03410	Protein Tax-2 (Trans-activating transcriptional regulatory protein of HTLV-2)	tax	Human T-cell leukemia virus 2 (HTLV-2)	S..[ST]TP	2.386	0.633	4	[des][denqs][fy][fhimsty][st][acp]	CEP63	Q96MT8
P03410	Protein Tax-2 (Trans-activating transcriptional regulatory protein of HTLV-2)	tax	Human T-cell leukemia virus 2 (HTLV-2)	KRK	2	1	2	kRK	CEP63	Q96MT8
P03410	Protein Tax-2 (Trans-activating transcriptional regulatory protein of HTLV-2)	tax	Human T-cell leukemia virus 2 (HTLV-2)	KRK	1.769	0.639	2	[kr]Rk	CEP63	Q96MT8
P03410	Protein Tax-2 (Trans-activating transcriptional regulatory protein of HTLV-2)	tax	Human T-cell leukemia virus 2 (HTLV-2)	KRK	1.769	1	2	[kr]Rk	CEP63	Q96MT8
P03410	Protein Tax-2 (Trans-activating transcriptional regulatory protein of HTLV-2)	tax	Human T-cell leukemia virus 2 (HTLV-2)	KRK	2	1	2	KRk	CEP63	Q96MT8
P03410	Protein Tax-2 (Trans-activating transcriptional regulatory protein of HTLV-2)	tax	Human T-cell leukemia virus 2 (HTLV-2)	KRK	1.769	0.639	2	[kr]Rk	CEP63	Q96MT8
P03410	Protein Tax-2 (Trans-activating transcriptional regulatory protein of HTLV-2)	tax	Human T-cell leukemia virus 2 (HTLV-2)	KRK	2.306	0.769	3	[kr][kr][kr]	CEP63	Q96MT8
P03410	Protein Tax-2 (Trans-activating transcriptional regulatory protein of HTLV-2)	tax	Human T-cell leukemia virus 2 (HTLV-2)	KRK	1.572	0.524	3	[kr][kr][^ed]	CEP63	Q96MT8
P03410	Protein Tax-2 (Trans-activating transcriptional regulatory protein of HTLV-2)	tax	Human T-cell leukemia virus 2 (HTLV-2)	KRK	2.306	0.769	3	[kr][kr][kr]	CEP63	Q96MT8
P03410	Protein Tax-2 (Trans-activating transcriptional regulatory protein of HTLV-2)	tax	Human T-cell leukemia virus 2 (HTLV-2)	KRK	1.572	0.524	3	[kr][kr][^ed]	CEP63	Q96MT8
P03410	Protein Tax-2 (Trans-activating transcriptional regulatory protein of HTLV-2)	tax	Human T-cell leukemia virus 2 (HTLV-2)	KRK	2.306	0.769	3	[kr][kr][kr]	CEP63	Q96MT8
P03410	Protein Tax-2 (Trans-activating transcriptional regulatory protein of HTLV-2)	tax	Human T-cell leukemia virus 2 (HTLV-2)	KRK	1.572	0.524	3	[kr][kr][^ed]	CEP63	Q96MT8
P03410	Protein Tax-2 (Trans-activating transcriptional regulatory protein of HTLV-2)	tax	Human T-cell leukemia virus 2 (HTLV-2)	KRK	2.306	0.769	3	[kr][kr][kr]	CEP63	Q96MT8
P03410	Protein Tax-2 (Trans-activating transcriptional regulatory protein of HTLV-2)	tax	Human T-cell leukemia virus 2 (HTLV-2)	KRK	1.572	0.524	3	[kr][kr][^ed]	CEP63	Q96MT8
P03410	Protein Tax-2 (Trans-activating transcriptional regulatory protein of HTLV-2)	tax	Human T-cell leukemia virus 2 (HTLV-2)	KRK	2.402	0.801	3	[kr]R[hkr]	CEP63	Q96MT8
P03410	Protein Tax-2 (Trans-activating transcriptional regulatory protein of HTLV-2)	tax	Human T-cell leukemia virus 2 (HTLV-2)	KRK	1.554	0.518	3	[^p][kr][kr]	CEP63	Q96MT8
P03410	Protein Tax-2 (Trans-activating transcriptional regulatory protein of HTLV-2)	tax	Human T-cell leukemia virus 2 (HTLV-2)	KRK	1.554	0.518	3	[^p][kr][kr]	CEP63	Q96MT8
P03410	Protein Tax-2 (Trans-activating transcriptional regulatory protein of HTLV-2)	tax	Human T-cell leukemia virus 2 (HTLV-2)	KRK	1.554	0.518	3	[^p][kr][kr]	CEP63	Q96MT8
P03410	Protein Tax-2 (Trans-activating transcriptional regulatory protein of HTLV-2)	tax	Human T-cell leukemia virus 2 (HTLV-2)	KRK	1.537	0.512	2	k[kr][kr]	CEP63	Q96MT8
P03410	Protein Tax-2 (Trans-activating transcriptional regulatory protein of HTLV-2)	tax	Human T-cell leukemia virus 2 (HTLV-2)	KRK	1.537	0.662	2	[kr][kr]	CEP63	Q96MT8
P03410	Protein Tax-2 (Trans-activating transcriptional regulatory protein of HTLV-2)	tax	Human T-cell leukemia virus 2 (HTLV-2)	KRK	2	0.667	2	KrK	CEP63	Q96MT8
P03410	Protein Tax-2 (Trans-activating transcriptional regulatory protein of HTLV-2)	tax	Human T-cell leukemia virus 2 (HTLV-2)	KRK	2.402	0.801	3	K[kr][kpr]	CEP63	Q96MT8
P03410	Protein Tax-2 (Trans-activating transcriptional regulatory protein of HTLV-2)	tax	Human T-cell leukemia virus 2 (HTLV-2)	KRK	2.402	0.801	3	K[kpr][kr]	CEP63	Q96MT8
P03410	Protein Tax-2 (Trans-activating transcriptional regulatory protein of HTLV-2)	tax	Human T-cell leukemia virus 2 (HTLV-2)	KRK	2.035	0.678	3	[^ed]RK	CEP63	Q96MT8
P03410	Protein Tax-2 (Trans-activating transcriptional regulatory protein of HTLV-2)	tax	Human T-cell leukemia virus 2 (HTLV-2)	KRK	2.537	0.846	3	K[kr][kr]	CEP63	Q96MT8
P03410	Protein Tax-2 (Trans-activating transcriptional regulatory protein of HTLV-2)	tax	Human T-cell leukemia virus 2 (HTLV-2)	KRK	1.554	0.518	3	[^p][kr][kr]	CEP63	Q96MT8
P03410	Protein Tax-2 (Trans-activating transcriptional regulatory protein of HTLV-2)	tax	Human T-cell leukemia virus 2 (HTLV-2)	KRK	1.554	0.518	3	[kn][kr][^p]	CEP63	Q96MT8
P03410	Protein Tax-2 (Trans-activating transcriptional regulatory protein of HTLV-2)	tax	Human T-cell leukemia virus 2 (HTLV-2)	KRK	1.537	0.512	2	[kr][kr]	CEP63	Q96MT8
P03410	Protein Tax-2 (Trans-activating transcriptional regulatory protein of HTLV-2)	tax	Human T-cell leukemia virus 2 (HTLV-2)	KRK	2.306	0.769	3	[kr][kr][kr]	CEP63	Q96MT8
P03410	Protein Tax-2 (Trans-activating transcriptional regulatory protein of HTLV-2)	tax	Human T-cell leukemia virus 2 (HTLV-2)	KRK	2.306	0.769	3	[kr][kr][kr]	CEP63	Q96MT8
P03410	Protein Tax-2 (Trans-activating transcriptional regulatory protein of HTLV-2)	tax	Human T-cell leukemia virus 2 (HTLV-2)	KRK	2.306	0.769	3	[kr][kr][kr]	CEP63	Q96MT8
P03410	Protein Tax-2 (Trans-activating transcriptional regulatory protein of HTLV-2)	tax	Human T-cell leukemia virus 2 (HTLV-2)	KRK	1.537	0.606	2	[kr][kr]	CEP63	Q96MT8
P03410	Protein Tax-2 (Trans-activating transcriptional regulatory protein of HTLV-2)	tax	Human T-cell leukemia virus 2 (HTLV-2)	KRK	2.537	0.846	3	K[kr][kr]	CEP63	Q96MT8
P03410	Protein Tax-2 (Trans-activating transcriptional regulatory protein of HTLV-2)	tax	Human T-cell leukemia virus 2 (HTLV-2)	KRK	1.804	0.601	3	K[kr][^ed]	CEP63	Q96MT8
P03410	Protein Tax-2 (Trans-activating transcriptional regulatory protein of HTLV-2)	tax	Human T-cell leukemia virus 2 (HTLV-2)	KRK	1.804	0.601	3	K[kr][^ed]	CEP63	Q96MT8
P03120	Regulatory protein E2	E2	Human papillomavirus type 16	[IL]R.[HK]L	1.769	0.511	2	[il]r.[hk]L	RAB3IP RABIN8	Q96QF0
P03120	Regulatory protein E2	E2	Human papillomavirus type 16	[IL]R.[HK]L	2	0.788	2	[il]R.[hk]L	RAB3IP RABIN8	Q96QF0
P03120	Regulatory protein E2	E2	Human papillomavirus type 16	[IL]R.[HK]L	2.188	0.618	4	[filv][^p][^p][hkr]L	RAB3IP RABIN8	Q96QF0
P03120	Regulatory protein E2	E2	Human papillomavirus type 16	[IL]R.[HK]L	1.769	0.59	2	[il]R	RAB3IP RABIN8	Q96QF0
P03120	Regulatory protein E2	E2	Human papillomavirus type 16	[IL]R.[HK]L	1.769	0.59	2	[il]R	RAB3IP RABIN8	Q96QF0
P03120	Regulatory protein E2	E2	Human papillomavirus type 16	[IL]R.[HK]L	1.629	0.595	4	[ilmv][^p][acdeghknqrst][fhky][flwy]	RAB3IP RABIN8	Q96QF0
P03120	Regulatory protein E2	E2	Human papillomavirus type 16	[IL]R.[HK]L	1.769	0.5	2	[il]r.[hk]L	RAB3IP RABIN8	Q96QF0
P03120	Regulatory protein E2	E2	Human papillomavirus type 16	[IL]R.[HK]L	1.769	0.5	2	[il]r.[hk]L	RAB3IP RABIN8	Q96QF0
P03120	Regulatory protein E2	E2	Human papillomavirus type 16	[IL]R.[HK]L	1.571	0.52	4	[IL][^p][^p][^p][lm]	RAB3IP RABIN8	Q96QF0
P03431	RNA-directed RNA polymerase catalytic subunit (EC 2.7.7.48) (Polymerase basic protein 1) (PB1) (RNA-directed RNA polymerase subunit P1)	PB1	Influenza A virus (strain A/Puerto Rico/8/1934 H1N1)	[DE].M..M..E	1.882	0.519	4	[DE].[ilm]..[filmv][^p][^p][^p]	RBM15 OTT OTT1	Q96T37
P03428	Polymerase basic protein 2 (RNA-directed RNA polymerase subunit P3)	PB2	Influenza A virus (strain A/Puerto Rico/8/1934 H1N1)	D[ST]D..G	2	0.667	2	Da.G	TCF12 BHLHB20 HEB HTF4	Q99081
P03428	Polymerase basic protein 2 (RNA-directed RNA polymerase subunit P3)	PB2	Influenza A virus (strain A/Puerto Rico/8/1934 H1N1)	D[ST]D..G	1.537	0.606	2	[de].s[ag]	TCF12 BHLHB20 HEB HTF4	Q99081
P03428	Polymerase basic protein 2 (RNA-directed RNA polymerase subunit P3)	PB2	Influenza A virus (strain A/Puerto Rico/8/1934 H1N1)	E..[KR].G.A	2.402	0.637	3	[kqr][^p][ag][^p]A	TCF12 BHLHB20 HEB HTF4	Q99081
P03428	Polymerase basic protein 2 (RNA-directed RNA polymerase subunit P3)	PB2	Influenza A virus (strain A/Puerto Rico/8/1934 H1N1)	E..[KR].G.A	1.769	0.59	2	E[ilmpv][lmpv][kr].	TCF12 BHLHB20 HEB HTF4	Q99081
P03428	Polymerase basic protein 2 (RNA-directed RNA polymerase subunit P3)	PB2	Influenza A virus (strain A/Puerto Rico/8/1934 H1N1)	E..[KR].G.A	2.402	0.637	3	[kqr][^p][ag][^p]A	TCF12 BHLHB20 HEB HTF4	Q99081
P03431	RNA-directed RNA polymerase catalytic subunit (EC 2.7.7.48) (Polymerase basic protein 1) (PB1) (RNA-directed RNA polymerase subunit P1)	PB1	Influenza A virus (strain A/Puerto Rico/8/1934 H1N1)	D[ST]D..G	2	0.667	2	Da.G	TCF12 BHLHB20 HEB HTF4	Q99081
P03431	RNA-directed RNA polymerase catalytic subunit (EC 2.7.7.48) (Polymerase basic protein 1) (PB1) (RNA-directed RNA polymerase subunit P1)	PB1	Influenza A virus (strain A/Puerto Rico/8/1934 H1N1)	D[ST]D..G	1.537	0.606	2	[de].s[ag]	TCF12 BHLHB20 HEB HTF4	Q99081
F5HCM1	Immediate early protein IE1 (IE1) (55 kDa immediate-early protein 1) (IE1p72) (IE72)	UL123	Human cytomegalovirus (strain Merlin) (HHV-5) (Human herpesvirus 5)	Q..R.D..S	1.537	0.598	2	[de]..[st]	S100A13	Q99584
F5HCM1	Immediate early protein IE1 (IE1) (55 kDa immediate-early protein 1) (IE1p72) (IE72)	UL123	Human cytomegalovirus (strain Merlin) (HHV-5) (Human herpesvirus 5)	Q..R.D..S	2	0.667	2	RgD	S100A13	Q99584
F5HCM1	Immediate early protein IE1 (IE1) (55 kDa immediate-early protein 1) (IE1p72) (IE72)	UL123	Human cytomegalovirus (strain Merlin) (HHV-5) (Human herpesvirus 5)	Q..R.D..S	1.769	0.535	2	[de][de].S	S100A13	Q99584
F5HCM1	Immediate early protein IE1 (IE1) (55 kDa immediate-early protein 1) (IE1p72) (IE72)	UL123	Human cytomegalovirus (strain Merlin) (HHV-5) (Human herpesvirus 5)	Q..R.D..S	1.537	0.598	2	[de]..[st]	S100A13	Q99584
F5HCM1	Immediate early protein IE1 (IE1) (55 kDa immediate-early protein 1) (IE1p72) (IE72)	UL123	Human cytomegalovirus (strain Merlin) (HHV-5) (Human herpesvirus 5)	Q..R.D..S	2.017	0.504	3	RgDl[^p][^p]	S100A13	Q99584
P03070	Large T antigen (LT) (LT-AG) (EC 3.6.4.-)		Simian virus 40 (SV40)	[AG]..T.[IL].K	1.769	0.5	2	[ag]..t.[il]nK	BAG1 HAP	Q99933
P03070	Large T antigen (LT) (LT-AG) (EC 3.6.4.-)		Simian virus 40 (SV40)	[AG]..T.[IL].K	2.341	0.662	4	[^ed][^ed][^ed][st].[il]p[kr]	BAG1 HAP	Q99933
P03070	Large T antigen (LT) (LT-AG) (EC 3.6.4.-)		Simian virus 40 (SV40)	[AG]..T.[IL].K	1.769	0.5	2	[ag]..t.[il]nK	BAG1 HAP	Q99933
P03070	Large T antigen (LT) (LT-AG) (EC 3.6.4.-)		Simian virus 40 (SV40)	[AG]..T.[IL].K	1.769	0.5	2	[ag]..t.[il]nK	BAG1 HAP	Q99933
P03070	Large T antigen (LT) (LT-AG) (EC 3.6.4.-)		Simian virus 40 (SV40)	[AG]..T.[IL].K	1.537	0.606	2	[ag]..[st]p[il].[kr]	BAG1 HAP	Q99933
P03070	Large T antigen (LT) (LT-AG) (EC 3.6.4.-)		Simian virus 40 (SV40)	[AG]..T.[IL].K	1.633	0.583	2	[ilm][film]t.[ilm].K	BAG1 HAP	Q99933
P03322	Gag polyprotein [Cleaved into: Matrix protein p19; p2A; p2B; p10; Capsid protein p27, alternate cleaved 1; Capsid protein p27, alternate cleaved 2; Spacer peptide (SP) (p3); Nucleocapsid protein p12 (NCp12); Protease p15 (EC 3.4.23.-)]	gag	Rous sarcoma virus subgroup C (strain Prague) (RSV-Pr-C)	[FH][HY].[AG]	1.537	0.667	2	[fh][hy]p[ag]	SH3GL1 CNSA1 SH3D2B	Q99961
P03322	Gag polyprotein [Cleaved into: Matrix protein p19; p2A; p2B; p10; Capsid protein p27, alternate cleaved 1; Capsid protein p27, alternate cleaved 2; Spacer peptide (SP) (p3); Nucleocapsid protein p12 (NCp12); Protease p15 (EC 3.4.23.-)]	gag	Rous sarcoma virus subgroup C (strain Prague) (RSV-Pr-C)	[FH][HY].[AG]	1.537	0.667	2	[fh][hy]p[ag]	SH3GL1 CNSA1 SH3D2B	Q99961
P03322	Gag polyprotein [Cleaved into: Matrix protein p19; p2A; p2B; p10; Capsid protein p27, alternate cleaved 1; Capsid protein p27, alternate cleaved 2; Spacer peptide (SP) (p3); Nucleocapsid protein p12 (NCp12); Protease p15 (EC 3.4.23.-)]	gag	Rous sarcoma virus subgroup C (strain Prague) (RSV-Pr-C)	[FH][HY].[AG]	1.537	0.667	2	[fh][hy].[ag]	SH3GL1 CNSA1 SH3D2B	Q99961
P03322	Gag polyprotein [Cleaved into: Matrix protein p19; p2A; p2B; p10; Capsid protein p27, alternate cleaved 1; Capsid protein p27, alternate cleaved 2; Spacer peptide (SP) (p3); Nucleocapsid protein p12 (NCp12); Protease p15 (EC 3.4.23.-)]	gag	Rous sarcoma virus subgroup C (strain Prague) (RSV-Pr-C)	[FH][HY].[AG]	1.572	0.682	3	[fhy][fhimty][st][acgp]	SH3GL1 CNSA1 SH3D2B	Q99961
P03322	Gag polyprotein [Cleaved into: Matrix protein p19; p2A; p2B; p10; Capsid protein p27, alternate cleaved 1; Capsid protein p27, alternate cleaved 2; Spacer peptide (SP) (p3); Nucleocapsid protein p12 (NCp12); Protease p15 (EC 3.4.23.-)]	gag	Rous sarcoma virus subgroup C (strain Prague) (RSV-Pr-C)	[FH][HY].[AG]	1.617	0.701	3	[fhy][efhkmry][de][acg]	SH3GL1 CNSA1 SH3D2B	Q99961
F5HB53	Envelope glycoprotein B (gB)	gB UL55	Human cytomegalovirus (strain Merlin) (HHV-5) (Human herpesvirus 5)	[DE][KR][LM][KR]	1.537	0.512	2	[kr][lm][kr]	AKAP9 AKAP350 AKAP450 KIAA0803	Q99996
F5HB53	Envelope glycoprotein B (gB)	gB UL55	Human cytomegalovirus (strain Merlin) (HHV-5) (Human herpesvirus 5)	[DE][KR][LM][KR]	1.537	0.512	2	[de][kr][lm][kr]	AKAP9 AKAP350 AKAP450 KIAA0803	Q99996
F5HB53	Envelope glycoprotein B (gB)	gB UL55	Human cytomegalovirus (strain Merlin) (HHV-5) (Human herpesvirus 5)	[DE][KR][LM][KR]	1.633	0.691	3	[kr][acghiklmnpqrstv][kr]	AKAP9 AKAP350 AKAP450 KIAA0803	Q99996
F5HB53	Envelope glycoprotein B (gB)	gB UL55	Human cytomegalovirus (strain Merlin) (HHV-5) (Human herpesvirus 5)	[DE][KR][LM][KR]	1.571	0.511	4	[^p][KR][lm][^p]	AKAP9 AKAP350 AKAP450 KIAA0803	Q99996
F5HB53	Envelope glycoprotein B (gB)	gB UL55	Human cytomegalovirus (strain Merlin) (HHV-5) (Human herpesvirus 5)	[HK][LM]K	1.554	0.613	3	[^p][lm][kr]	AKAP9 AKAP350 AKAP450 KIAA0803	Q99996
F5HB53	Envelope glycoprotein B (gB)	gB UL55	Human cytomegalovirus (strain Merlin) (HHV-5) (Human herpesvirus 5)	[DE][KR][LM][KR]	1.571	0.511	4	[^p][^p][lm][KR]	AKAP9 AKAP350 AKAP450 KIAA0803	Q99996
F5HB53	Envelope glycoprotein B (gB)	gB UL55	Human cytomegalovirus (strain Merlin) (HHV-5) (Human herpesvirus 5)	[DE][KR][LM][KR]	1.571	0.511	4	[^p][^p][lm][KR]	AKAP9 AKAP350 AKAP450 KIAA0803	Q99996
F5HB53	Envelope glycoprotein B (gB)	gB UL55	Human cytomegalovirus (strain Merlin) (HHV-5) (Human herpesvirus 5)	[DE][KR][LM][KR]	1.554	0.506	3	[DE][kr][lm][^p]	AKAP9 AKAP350 AKAP450 KIAA0803	Q99996
F5HB53	Envelope glycoprotein B (gB)	gB UL55	Human cytomegalovirus (strain Merlin) (HHV-5) (Human herpesvirus 5)	[DE][KR][LM][KR]	1.537	0.589	2	[KR][lm][KR]	AKAP9 AKAP350 AKAP450 KIAA0803	Q99996
F5HB53	Envelope glycoprotein B (gB)	gB UL55	Human cytomegalovirus (strain Merlin) (HHV-5) (Human herpesvirus 5)	[DE][KR][LM][KR]	1.571	0.511	4	[^p][^p][lm][KR]	AKAP9 AKAP350 AKAP450 KIAA0803	Q99996
F5HB53	Envelope glycoprotein B (gB)	gB UL55	Human cytomegalovirus (strain Merlin) (HHV-5) (Human herpesvirus 5)	[DE][KR][LM][KR]	1.537	0.5	2	[de][kr][lm][KR]	AKAP9 AKAP350 AKAP450 KIAA0803	Q99996
F5HB53	Envelope glycoprotein B (gB)	gB UL55	Human cytomegalovirus (strain Merlin) (HHV-5) (Human herpesvirus 5)	[DE][KR][LM][KR]	1.537	0.5	2	[de][kr][lm][KR]	AKAP9 AKAP350 AKAP450 KIAA0803	Q99996
F5HB53	Envelope glycoprotein B (gB)	gB UL55	Human cytomegalovirus (strain Merlin) (HHV-5) (Human herpesvirus 5)	[DE][KR][LM][KR]	1.571	0.511	4	[^p][^p][lm][KR]	AKAP9 AKAP350 AKAP450 KIAA0803	Q99996
F5HB53	Envelope glycoprotein B (gB)	gB UL55	Human cytomegalovirus (strain Merlin) (HHV-5) (Human herpesvirus 5)	[DE][KR][LM][KR]	1.554	0.515	3	[kr][lm][^p]	AKAP9 AKAP350 AKAP450 KIAA0803	Q99996
F5HB53	Envelope glycoprotein B (gB)	gB UL55	Human cytomegalovirus (strain Merlin) (HHV-5) (Human herpesvirus 5)	[DE][KR][LM][KR]	1.537	0.552	2	[kr][lm][kr]	AKAP9 AKAP350 AKAP450 KIAA0803	Q99996
F5HB53	Envelope glycoprotein B (gB)	gB UL55	Human cytomegalovirus (strain Merlin) (HHV-5) (Human herpesvirus 5)	[DE][KR][LM][KR]	1.537	0.555	2	[kr][lm][KR]	AKAP9 AKAP350 AKAP450 KIAA0803	Q99996
F5HB53	Envelope glycoprotein B (gB)	gB UL55	Human cytomegalovirus (strain Merlin) (HHV-5) (Human herpesvirus 5)	[HK][LM]K	1.572	0.62	3	[hk][^ed][kr]	AKAP9 AKAP350 AKAP450 KIAA0803	Q99996
F5HB53	Envelope glycoprotein B (gB)	gB UL55	Human cytomegalovirus (strain Merlin) (HHV-5) (Human herpesvirus 5)	[HK][LM]K	1.572	0.62	3	[hk][^ed][kr]	AKAP9 AKAP350 AKAP450 KIAA0803	Q99996
F5HB53	Envelope glycoprotein B (gB)	gB UL55	Human cytomegalovirus (strain Merlin) (HHV-5) (Human herpesvirus 5)	[HK][LM]K	1.572	0.62	3	[hkpr][^ed]K	AKAP9 AKAP350 AKAP450 KIAA0803	Q99996
F5HB53	Envelope glycoprotein B (gB)	gB UL55	Human cytomegalovirus (strain Merlin) (HHV-5) (Human herpesvirus 5)	[HK][LM]K	1.572	0.62	3	[hkpr][^ed]K	AKAP9 AKAP350 AKAP450 KIAA0803	Q99996
F5HB53	Envelope glycoprotein B (gB)	gB UL55	Human cytomegalovirus (strain Merlin) (HHV-5) (Human herpesvirus 5)	[HK][LM]K	1.554	0.613	3	[^p][lm][kr]	AKAP9 AKAP350 AKAP450 KIAA0803	Q99996
F5HB53	Envelope glycoprotein B (gB)	gB UL55	Human cytomegalovirus (strain Merlin) (HHV-5) (Human herpesvirus 5)	[HK][LM]K	1.554	0.613	3	[^p][lm][kr]	AKAP9 AKAP350 AKAP450 KIAA0803	Q99996
F5HB53	Envelope glycoprotein B (gB)	gB UL55	Human cytomegalovirus (strain Merlin) (HHV-5) (Human herpesvirus 5)	[HK][LM]K	1.554	0.613	3	[^p][lm][kr]	AKAP9 AKAP350 AKAP450 KIAA0803	Q99996
F5HB53	Envelope glycoprotein B (gB)	gB UL55	Human cytomegalovirus (strain Merlin) (HHV-5) (Human herpesvirus 5)	[HK][LM]K	1.537	0.606	2	[hk][lm][kr]	AKAP9 AKAP350 AKAP450 KIAA0803	Q99996
F5HB53	Envelope glycoprotein B (gB)	gB UL55	Human cytomegalovirus (strain Merlin) (HHV-5) (Human herpesvirus 5)	[HK][LM]K	1.537	0.606	2	[hk][lm][kr]	AKAP9 AKAP350 AKAP450 KIAA0803	Q99996
F5HB53	Envelope glycoprotein B (gB)	gB UL55	Human cytomegalovirus (strain Merlin) (HHV-5) (Human herpesvirus 5)	[DE][KR][LM][KR]	1.537	0.5	2	[de][kr][lm][KR]	AKAP9 AKAP350 AKAP450 KIAA0803	Q99996
F5HB53	Envelope glycoprotein B (gB)	gB UL55	Human cytomegalovirus (strain Merlin) (HHV-5) (Human herpesvirus 5)	[DE][KR][LM][KR]	1.537	0.5	2	[de][kr][lm][kr]	AKAP9 AKAP350 AKAP450 KIAA0803	Q99996
F5HB53	Envelope glycoprotein B (gB)	gB UL55	Human cytomegalovirus (strain Merlin) (HHV-5) (Human herpesvirus 5)	[DE][KR][LM][KR]	1.537	0.555	2	[KR][lm][kr]	AKAP9 AKAP350 AKAP450 KIAA0803	Q99996
F5HB53	Envelope glycoprotein B (gB)	gB UL55	Human cytomegalovirus (strain Merlin) (HHV-5) (Human herpesvirus 5)	[HK][LM]K	1.537	0.606	2	[hk][lm][kr]	AKAP9 AKAP350 AKAP450 KIAA0803	Q99996
F5HB53	Envelope glycoprotein B (gB)	gB UL55	Human cytomegalovirus (strain Merlin) (HHV-5) (Human herpesvirus 5)	[HK][LM]K	1.769	0.697	2	[hk][lm]K	AKAP9 AKAP350 AKAP450 KIAA0803	Q99996
F5HB53	Envelope glycoprotein B (gB)	gB UL55	Human cytomegalovirus (strain Merlin) (HHV-5) (Human herpesvirus 5)	[HK][LM]K	1.572	0.62	3	[hk][^ed][kr]	AKAP9 AKAP350 AKAP450 KIAA0803	Q99996
F5HB53	Envelope glycoprotein B (gB)	gB UL55	Human cytomegalovirus (strain Merlin) (HHV-5) (Human herpesvirus 5)	[HK][LM]K	1.537	0.606	2	[hk][lm][kr]	AKAP9 AKAP350 AKAP450 KIAA0803	Q99996
F5HB53	Envelope glycoprotein B (gB)	gB UL55	Human cytomegalovirus (strain Merlin) (HHV-5) (Human herpesvirus 5)	[HK][LM]K	1.633	0.644	2	[hk][ilm]K	AKAP9 AKAP350 AKAP450 KIAA0803	Q99996
F5HB53	Envelope glycoprotein B (gB)	gB UL55	Human cytomegalovirus (strain Merlin) (HHV-5) (Human herpesvirus 5)	[HK][LM]K	1.572	0.62	3	[hk][^ed][kr]	AKAP9 AKAP350 AKAP450 KIAA0803	Q99996
A0A024B7W1	Genome polyprotein [Cleaved into: Capsid protein C (Capsid protein) (Core protein); Protein prM (Precursor membrane protein); Peptide pr (Peptide precursor); Small envelope protein M (Matrix protein); Envelope protein E; Non-structural protein 1 (NS1); Non-structural protein 2A (NS2A); Serine protease subunit NS2B (Flavivirin protease NS2B regulatory subunit) (Non-structural protein 2B); Serine p…		Zika virus (isolate ZIKV/Human/French Polynesia/10087PF/2013) (ZIKV)	S.Y.P.{0,1}A	1.701	0.829	3	Y[adeilqv][dehinpy][aghipsv]	UTP23 C8orf53	Q9BRU9
A0A024B7W1	Genome polyprotein [Cleaved into: Capsid protein C (Capsid protein) (Core protein); Protein prM (Precursor membrane protein); Peptide pr (Peptide precursor); Small envelope protein M (Matrix protein); Envelope protein E; Non-structural protein 1 (NS1); Non-structural protein 2A (NS2A); Serine protease subunit NS2B (Flavivirin protease NS2B regulatory subunit) (Non-structural protein 2B); Serine p…		Zika virus (isolate ZIKV/Human/French Polynesia/10087PF/2013) (ZIKV)	S.Y.P.{0,1}A	1.769	0.639	2	S.[fy]f	UTP23 C8orf53	Q9BRU9
A0A024B7W1	Genome polyprotein [Cleaved into: Capsid protein C (Capsid protein) (Core protein); Protein prM (Precursor membrane protein); Peptide pr (Peptide precursor); Small envelope protein M (Matrix protein); Envelope protein E; Non-structural protein 1 (NS1); Non-structural protein 2A (NS2A); Serine protease subunit NS2B (Flavivirin protease NS2B regulatory subunit) (Non-structural protein 2B); Serine p…		Zika virus (isolate ZIKV/Human/French Polynesia/10087PF/2013) (ZIKV)	S.Y.P.{0,1}A	2	0.531	2	.P[st]A	UTP23 C8orf53	Q9BRU9
A0A024B7W1	Genome polyprotein [Cleaved into: Capsid protein C (Capsid protein) (Core protein); Protein prM (Precursor membrane protein); Peptide pr (Peptide precursor); Small envelope protein M (Matrix protein); Envelope protein E; Non-structural protein 1 (NS1); Non-structural protein 2A (NS2A); Serine protease subunit NS2B (Flavivirin protease NS2B regulatory subunit) (Non-structural protein 2B); Serine p…		Zika virus (isolate ZIKV/Human/French Polynesia/10087PF/2013) (ZIKV)	S.Y.P.{0,1}A	1.612	0.728	3	Y[adenst][^gfwy][aipv]	UTP23 C8orf53	Q9BRU9
A0A024B7W1	Genome polyprotein [Cleaved into: Capsid protein C (Capsid protein) (Core protein); Protein prM (Precursor membrane protein); Peptide pr (Peptide precursor); Small envelope protein M (Matrix protein); Envelope protein E; Non-structural protein 1 (NS1); Non-structural protein 2A (NS2A); Serine protease subunit NS2B (Flavivirin protease NS2B regulatory subunit) (Non-structural protein 2B); Serine p…		Zika virus (isolate ZIKV/Human/French Polynesia/10087PF/2013) (ZIKV)	S.Y.P.{0,1}A	1.537	0.708	2	[dest][fwy]y.P	UTP23 C8orf53	Q9BRU9
A0A024B7W1	Genome polyprotein [Cleaved into: Capsid protein C (Capsid protein) (Core protein); Protein prM (Precursor membrane protein); Peptide pr (Peptide precursor); Small envelope protein M (Matrix protein); Envelope protein E; Non-structural protein 1 (NS1); Non-structural protein 2A (NS2A); Serine protease subunit NS2B (Flavivirin protease NS2B regulatory subunit) (Non-structural protein 2B); Serine p…		Zika virus (isolate ZIKV/Human/French Polynesia/10087PF/2013) (ZIKV)	S.Y.P.{0,1}A	2	0.5	2	s.Y[qs]P	UTP23 C8orf53	Q9BRU9
A0A024B7W1	Genome polyprotein [Cleaved into: Capsid protein C (Capsid protein) (Core protein); Protein prM (Precursor membrane protein); Peptide pr (Peptide precursor); Small envelope protein M (Matrix protein); Envelope protein E; Non-structural protein 1 (NS1); Non-structural protein 2A (NS2A); Serine protease subunit NS2B (Flavivirin protease NS2B regulatory subunit) (Non-structural protein 2B); Serine p…		Zika virus (isolate ZIKV/Human/French Polynesia/10087PF/2013) (ZIKV)	S.Y.P.{0,1}A	1.633	0.538	2	[fwy][kr]P[fwy]	UTP23 C8orf53	Q9BRU9
A0A024B7W1	Genome polyprotein [Cleaved into: Capsid protein C (Capsid protein) (Core protein); Protein prM (Precursor membrane protein); Peptide pr (Peptide precursor); Small envelope protein M (Matrix protein); Envelope protein E; Non-structural protein 1 (NS1); Non-structural protein 2A (NS2A); Serine protease subunit NS2B (Flavivirin protease NS2B regulatory subunit) (Non-structural protein 2B); Serine p…		Zika virus (isolate ZIKV/Human/French Polynesia/10087PF/2013) (ZIKV)	S.Y.P.{0,1}A	2	0.5	2	Y.Ppa	UTP23 C8orf53	Q9BRU9
A0A024B7W1	Genome polyprotein [Cleaved into: Capsid protein C (Capsid protein) (Core protein); Protein prM (Precursor membrane protein); Peptide pr (Peptide precursor); Small envelope protein M (Matrix protein); Envelope protein E; Non-structural protein 1 (NS1); Non-structural protein 2A (NS2A); Serine protease subunit NS2B (Flavivirin protease NS2B regulatory subunit) (Non-structural protein 2B); Serine p…		Zika virus (isolate ZIKV/Human/French Polynesia/10087PF/2013) (ZIKV)	S.Y.P.{0,1}A	2	0.5	2	.P.A	UTP23 C8orf53	Q9BRU9
A0A024B7W1	Genome polyprotein [Cleaved into: Capsid protein C (Capsid protein) (Core protein); Protein prM (Precursor membrane protein); Peptide pr (Peptide precursor); Small envelope protein M (Matrix protein); Envelope protein E; Non-structural protein 1 (NS1); Non-structural protein 2A (NS2A); Serine protease subunit NS2B (Flavivirin protease NS2B regulatory subunit) (Non-structural protein 2B); Serine p…		Zika virus (isolate ZIKV/Human/French Polynesia/10087PF/2013) (ZIKV)	S.Y.P.{0,1}A	2	0.5	2	s.Y[qs]P	UTP23 C8orf53	Q9BRU9
P03431	RNA-directed RNA polymerase catalytic subunit (EC 2.7.7.48) (Polymerase basic protein 1) (PB1) (RNA-directed RNA polymerase subunit P1)	PB1	Influenza A virus (strain A/Puerto Rico/8/1934 H1N1)	RM[FL]	1.554	0.561	3	[kr][^d][fl]	HNRNPUL1 E1BAP5 HNRPUL1	Q9BUJ2
P03431	RNA-directed RNA polymerase catalytic subunit (EC 2.7.7.48) (Polymerase basic protein 1) (PB1) (RNA-directed RNA polymerase subunit P1)	PB1	Influenza A virus (strain A/Puerto Rico/8/1934 H1N1)	RM[FL]	1.554	0.561	3	[kr][^d][fl]	HNRNPUL1 E1BAP5 HNRPUL1	Q9BUJ2
P03431	RNA-directed RNA polymerase catalytic subunit (EC 2.7.7.48) (Polymerase basic protein 1) (PB1) (RNA-directed RNA polymerase subunit P1)	PB1	Influenza A virus (strain A/Puerto Rico/8/1934 H1N1)	RM[FL]	1.769	0.639	2	Rm[fl]	HNRNPUL1 E1BAP5 HNRPUL1	Q9BUJ2
P03431	RNA-directed RNA polymerase catalytic subunit (EC 2.7.7.48) (Polymerase basic protein 1) (PB1) (RNA-directed RNA polymerase subunit P1)	PB1	Influenza A virus (strain A/Puerto Rico/8/1934 H1N1)	RM[FL]	1.769	0.639	2	Rm[fl]	HNRNPUL1 E1BAP5 HNRPUL1	Q9BUJ2
P03431	RNA-directed RNA polymerase catalytic subunit (EC 2.7.7.48) (Polymerase basic protein 1) (PB1) (RNA-directed RNA polymerase subunit P1)	PB1	Influenza A virus (strain A/Puerto Rico/8/1934 H1N1)	RM[FL]	1.769	0.639	2	Rm[fl]	HNRNPUL1 E1BAP5 HNRPUL1	Q9BUJ2
P03431	RNA-directed RNA polymerase catalytic subunit (EC 2.7.7.48) (Polymerase basic protein 1) (PB1) (RNA-directed RNA polymerase subunit P1)	PB1	Influenza A virus (strain A/Puerto Rico/8/1934 H1N1)	RM[FL]	1.769	0.639	2	Rm[fl]	HNRNPUL1 E1BAP5 HNRPUL1	Q9BUJ2
P03431	RNA-directed RNA polymerase catalytic subunit (EC 2.7.7.48) (Polymerase basic protein 1) (PB1) (RNA-directed RNA polymerase subunit P1)	PB1	Influenza A virus (strain A/Puerto Rico/8/1934 H1N1)	RM[FL]	1.572	0.568	3	[kr][^ed][fl]	HNRNPUL1 E1BAP5 HNRPUL1	Q9BUJ2
P03431	RNA-directed RNA polymerase catalytic subunit (EC 2.7.7.48) (Polymerase basic protein 1) (PB1) (RNA-directed RNA polymerase subunit P1)	PB1	Influenza A virus (strain A/Puerto Rico/8/1934 H1N1)	RM[FL]	1.537	0.555	2	r[lm][fl]	HNRNPUL1 E1BAP5 HNRPUL1	Q9BUJ2
P03431	RNA-directed RNA polymerase catalytic subunit (EC 2.7.7.48) (Polymerase basic protein 1) (PB1) (RNA-directed RNA polymerase subunit P1)	PB1	Influenza A virus (strain A/Puerto Rico/8/1934 H1N1)	RM[FL]	1.769	0.639	2	Rm[fl]	HNRNPUL1 E1BAP5 HNRPUL1	Q9BUJ2
P03129	Protein E7	E7	Human papillomavirus type 16	[KR][FV].Y.S	1.537	0.552	2	[kr][fv]ry.[st]	TRAF4 CART1 MLN62 RNF83	Q9BUZ4
P03129	Protein E7	E7	Human papillomavirus type 16	[KR][FV].Y.S	1.537	0.555	2	[fv].[fy]p	TRAF4 CART1 MLN62 RNF83	Q9BUZ4
P03129	Protein E7	E7	Human papillomavirus type 16	[KR][FV].Y.S	1.537	0.678	2	[filv].Y.s	TRAF4 CART1 MLN62 RNF83	Q9BUZ4
K9N4V7	Nucleoprotein (Nucleocapsid protein) (NC) (Protein N)	N 6	Middle East respiratory syndrome-related coronavirus (isolate United Kingdom/H123990006/2012) (MERS-CoV) (Betacoronavirus England 1)	SG.G[AG]	1.769	1	2	S[ag].	NOC4L	Q9BVI4
K9N4V7	Nucleoprotein (Nucleocapsid protein) (NC) (Protein N)	N 6	Middle East respiratory syndrome-related coronavirus (isolate United Kingdom/H123990006/2012) (MERS-CoV) (Betacoronavirus England 1)	SG.G[AG]	2.402	0.637	3	[agp]pG[AG]	NOC4L	Q9BVI4
P03430	RNA-directed RNA polymerase catalytic subunit (EC 2.7.7.48) (Polymerase basic protein 1) (PB1) (RNA-directed RNA polymerase subunit P1)	PB1	Influenza A virus (strain A/Wilson-Smith/1933 H1N1) (Influenza A virus (strain A/WS/1933 H1N1))	E.{0,2}F.{0,1}SS	1.537	0.523	2	[apv]f[st][st]	NOC4L	Q9BVI4
P03430	RNA-directed RNA polymerase catalytic subunit (EC 2.7.7.48) (Polymerase basic protein 1) (PB1) (RNA-directed RNA polymerase subunit P1)	PB1	Influenza A virus (strain A/Wilson-Smith/1933 H1N1) (Influenza A virus (strain A/WS/1933 H1N1))	E.{0,2}F.{0,1}SS	2.034	0.67	4	E[^p].S[^p]	NOC4L	Q9BVI4
K9N4V7	Nucleoprotein (Nucleocapsid protein) (NC) (Protein N)	N 6	Middle East respiratory syndrome-related coronavirus (isolate United Kingdom/H123990006/2012) (MERS-CoV) (Betacoronavirus England 1)	SG.G[AG]	2.096	0.556	4	[des][adegs]f[adgs][adegp]	NOC4L	Q9BVI4
K9N4V7	Nucleoprotein (Nucleocapsid protein) (NC) (Protein N)	N 6	Middle East respiratory syndrome-related coronavirus (isolate United Kingdom/H123990006/2012) (MERS-CoV) (Betacoronavirus England 1)	SG.G[AG]	1.769	0.535	2	S[ag].	NOC4L	Q9BVI4
K9N4V7	Nucleoprotein (Nucleocapsid protein) (NC) (Protein N)	N 6	Middle East respiratory syndrome-related coronavirus (isolate United Kingdom/H123990006/2012) (MERS-CoV) (Betacoronavirus England 1)	SG.G[AG]	2.017	0.535	3	sG.G[^p]	NOC4L	Q9BVI4
K9N4V7	Nucleoprotein (Nucleocapsid protein) (NC) (Protein N)	N 6	Middle East respiratory syndrome-related coronavirus (isolate United Kingdom/H123990006/2012) (MERS-CoV) (Betacoronavirus England 1)	SG.G[AG]	1.537	0.5	2	s[agpv][deip]G[ag]	NOC4L	Q9BVI4
K9N4V7	Nucleoprotein (Nucleocapsid protein) (NC) (Protein N)	N 6	Middle East respiratory syndrome-related coronavirus (isolate United Kingdom/H123990006/2012) (MERS-CoV) (Betacoronavirus England 1)	SG.G[AG]	2	0.531	2	SG.g[ag]	NOC4L	Q9BVI4
P03430	RNA-directed RNA polymerase catalytic subunit (EC 2.7.7.48) (Polymerase basic protein 1) (PB1) (RNA-directed RNA polymerase subunit P1)	PB1	Influenza A virus (strain A/Wilson-Smith/1933 H1N1) (Influenza A virus (strain A/WS/1933 H1N1))	E.{0,2}F.{0,1}SS	2	0.5	2	EF[lm]	NOC4L	Q9BVI4
P03430	RNA-directed RNA polymerase catalytic subunit (EC 2.7.7.48) (Polymerase basic protein 1) (PB1) (RNA-directed RNA polymerase subunit P1)	PB1	Influenza A virus (strain A/Wilson-Smith/1933 H1N1) (Influenza A virus (strain A/WS/1933 H1N1))	E.{0,2}F.{0,1}SS	1.537	0.606	2	[de]w.[fw]	NOC4L	Q9BVI4
K9N4V7	Nucleoprotein (Nucleocapsid protein) (NC) (Protein N)	N 6	Middle East respiratory syndrome-related coronavirus (isolate United Kingdom/H123990006/2012) (MERS-CoV) (Betacoronavirus England 1)	SG.G[AG]	1.769	0.697	2	S[ag].	NOC4L	Q9BVI4
P03430	RNA-directed RNA polymerase catalytic subunit (EC 2.7.7.48) (Polymerase basic protein 1) (PB1) (RNA-directed RNA polymerase subunit P1)	PB1	Influenza A virus (strain A/Wilson-Smith/1933 H1N1) (Influenza A virus (strain A/WS/1933 H1N1))	E.{0,2}F.{0,1}SS	1.537	0.598	2	[de]fs[st]	NOC4L	Q9BVI4
P03430	RNA-directed RNA polymerase catalytic subunit (EC 2.7.7.48) (Polymerase basic protein 1) (PB1) (RNA-directed RNA polymerase subunit P1)	PB1	Influenza A virus (strain A/Wilson-Smith/1933 H1N1) (Influenza A virus (strain A/WS/1933 H1N1))	E.{0,2}F.{0,1}SS	1.556	0.816	4	[den][^pg][st][acfhilmqrstvwy]	NOC4L	Q9BVI4
P03430	RNA-directed RNA polymerase catalytic subunit (EC 2.7.7.48) (Polymerase basic protein 1) (PB1) (RNA-directed RNA polymerase subunit P1)	PB1	Influenza A virus (strain A/Wilson-Smith/1933 H1N1) (Influenza A virus (strain A/WS/1933 H1N1))	E.{0,2}F.{0,1}SS	1.537	0.598	2	[de]fs[st]	NOC4L	Q9BVI4
P03129	Protein E7	E7	Human papillomavirus type 16	[IL]..F..[KR]C	1.786	0.505	3	..Ff[kr][KR][^p]	YJU2 CCDC94	Q9BW85
P03129	Protein E7	E7	Human papillomavirus type 16	[IL]..F..[KR]C	1.786	0.505	3	..Ff[kr][KR][^p]	YJU2 CCDC94	Q9BW85
P03129	Protein E7	E7	Human papillomavirus type 16	[IL]..F..[KR]C	1.769	0.635	2	..Ff[^p][KR]	YJU2 CCDC94	Q9BW85
P03129	Protein E7	E7	Human papillomavirus type 16	G.V.P..[GS]	2	0.667	2	rV.P.	YJU2 CCDC94	Q9BW85
P03129	Protein E7	E7	Human papillomavirus type 16	G.V.P..[GS]	1.537	0.81	2	[ap][^p][acdeghkmnpqrstv][gs]	YJU2 CCDC94	Q9BW85
P03129	Protein E7	E7	Human papillomavirus type 16	[IL]..F..[KR]C	1.769	0.5	2	..Ff[kr][KR]	YJU2 CCDC94	Q9BW85
P03129	Protein E7	E7	Human papillomavirus type 16	[IL]..F..[KR]C	1.786	0.505	3	..Ff[kr][KR][^p]	YJU2 CCDC94	Q9BW85
P03129	Protein E7	E7	Human papillomavirus type 16	[IL]..F..[KR]C	1.786	0.505	3	..Ff[kr][KR][^p]	YJU2 CCDC94	Q9BW85
P03129	Protein E7	E7	Human papillomavirus type 16	[IL]..F..[KR]C	1.786	0.633	3	[il].fF[^p][^p][KR][^p]	YJU2 CCDC94	Q9BW85
P03129	Protein E7	E7	Human papillomavirus type 16	[IL]..F..[KR]C	1.786	0.629	3	[il].fF[^p][^p][KR][^p]	YJU2 CCDC94	Q9BW85
P03129	Protein E7	E7	Human papillomavirus type 16	[IL]..F..[KR]C	1.786	0.626	3	..Ff[^p][KR][^p]	YJU2 CCDC94	Q9BW85
P03129	Protein E7	E7	Human papillomavirus type 16	[IL]..F..[KR]C	1.769	0.631	2	[il].fF[^p][^p][KR]	YJU2 CCDC94	Q9BW85
P03129	Protein E7	E7	Human papillomavirus type 16	G.V.P..[GS]	2.096	0.649	3	[ilmpv]tP..[gst]	YJU2 CCDC94	Q9BW85
P03129	Protein E7	E7	Human papillomavirus type 16	[IL]..F..[KR]C	1.769	0.5	2	[il]p.F..[KR]	YJU2 CCDC94	Q9BW85
P03129	Protein E7	E7	Human papillomavirus type 16	[IL]..F..[KR]C	2.074	0.586	3	[ilmv].[kr][fy][filmv][ilv][KR]	YJU2 CCDC94	Q9BW85
P03129	Protein E7	E7	Human papillomavirus type 16	[IL]..F..[KR]C	2.171	0.614	3	[ilm]g[^p][fy][fil].[KR]	YJU2 CCDC94	Q9BW85
P03129	Protein E7	E7	Human papillomavirus type 16	[IL]..F..[KR]C	1.708	0.553	3	[ilmv][^p][acdeghknqrst][flmvwy][filmvwy].[KR]	YJU2 CCDC94	Q9BW85
P03129	Protein E7	E7	Human papillomavirus type 16	[IL]..F..[KR]C	1.769	0.5	2	[il]..F	YJU2 CCDC94	Q9BW85
P03129	Protein E7	E7	Human papillomavirus type 16	[IL]..F..[KR]C	1.786	0.629	3	..Ff[^p][KR][^p]	YJU2 CCDC94	Q9BW85
P03129	Protein E7	E7	Human papillomavirus type 16	[IL]..F..[KR]C	1.786	0.626	3	[il].fF[^p][^p][KR][^p]	YJU2 CCDC94	Q9BW85
P03129	Protein E7	E7	Human papillomavirus type 16	[IL]..F..[KR]C	1.769	0.5	2	[il].fF[^p][kr][KR]	YJU2 CCDC94	Q9BW85
P03129	Protein E7	E7	Human papillomavirus type 16	[IL]..F..[KR]C	1.786	0.505	3	[il].fF[^p][kr][KR][^p]	YJU2 CCDC94	Q9BW85
P03129	Protein E7	E7	Human papillomavirus type 16	[IL]..F..[KR]C	1.786	0.505	3	[il].fF[^p][kr][KR][^p]	YJU2 CCDC94	Q9BW85
P03129	Protein E7	E7	Human papillomavirus type 16	[IL]..F..[KR]C	1.786	0.505	3	[il].fF[^p][kr][KR][^p]	YJU2 CCDC94	Q9BW85
P03129	Protein E7	E7	Human papillomavirus type 16	[IL]..F..[KR]C	1.786	0.505	3	[il].fF[^p][kr][KR][^p]	YJU2 CCDC94	Q9BW85
P03129	Protein E7	E7	Human papillomavirus type 16	[IL]..F..[KR]C	1.786	0.637	3	..Ff[^p][KR][^p]	YJU2 CCDC94	Q9BW85
P03129	Protein E7	E7	Human papillomavirus type 16	[IL]..F..[KR]C	1.786	0.633	3	..Ff[^p][KR][^p]	YJU2 CCDC94	Q9BW85
P03129	Protein E7	E7	Human papillomavirus type 16	[IL]..F..[KR]C	1.786	0.622	3	[il].fF[^p][^p][KR][^p]	YJU2 CCDC94	Q9BW85
P03129	Protein E7	E7	Human papillomavirus type 16	[IL]..F..[KR]C	1.769	0.5	2	[il]..[fy].c[kr]C	YJU2 CCDC94	Q9BW85
K9N638	Replicase polyprotein 1a (pp1a) (ORF1a polyprotein) [Cleaved into: Host translation inhibitor nsp1 (nsp1) (Leader protein); Non-structural protein 2 (nsp2) (p65 homolog); Papain-like protease nsp3 (PL-PRO) (EC 3.4.19.12) (EC 3.4.22.-) (Non-structural protein 3) (nsp3) (PL2-PRO); Non-structural protein 4 (nsp4); 3C-like proteinase nsp5 (3CL-PRO) (3CLp) (EC 3.4.22.69) (nsp5); Non-structural protein…	1a	Middle East respiratory syndrome-related coronavirus (isolate United Kingdom/H123990006/2012) (MERS-CoV) (Betacoronavirus England 1)	F.Q.{0,1}W	1.769	1	2	F.q.[fw]	TRIM9 KIAA0282 RNF91	Q9C026
P03129	Protein E7	E7	Human papillomavirus type 16	TP.{1,2}H	1.769	0.697	2	[st]P[kr]	TRIM9 KIAA0282 RNF91	Q9C026
K9N638	Replicase polyprotein 1a (pp1a) (ORF1a polyprotein) [Cleaved into: Host translation inhibitor nsp1 (nsp1) (Leader protein); Non-structural protein 2 (nsp2) (p65 homolog); Papain-like protease nsp3 (PL-PRO) (EC 3.4.19.12) (EC 3.4.22.-) (Non-structural protein 3) (nsp3) (PL2-PRO); Non-structural protein 4 (nsp4); 3C-like proteinase nsp5 (3CL-PRO) (3CLp) (EC 3.4.22.69) (nsp5); Non-structural protein…	1a	Middle East respiratory syndrome-related coronavirus (isolate United Kingdom/H123990006/2012) (MERS-CoV) (Betacoronavirus England 1)	F.QW	1.633	0.544	2	F.q[fwy]	TRIM9 KIAA0282 RNF91	Q9C026
P03129	Protein E7	E7	Human papillomavirus type 16	TP.{1,2}H	2	0.882	2	TP.h	TRIM9 KIAA0282 RNF91	Q9C026
K9N638	Replicase polyprotein 1a (pp1a) (ORF1a polyprotein) [Cleaved into: Host translation inhibitor nsp1 (nsp1) (Leader protein); Non-structural protein 2 (nsp2) (p65 homolog); Papain-like protease nsp3 (PL-PRO) (EC 3.4.19.12) (EC 3.4.22.-) (Non-structural protein 3) (nsp3) (PL2-PRO); Non-structural protein 4 (nsp4); 3C-like proteinase nsp5 (3CL-PRO) (3CLp) (EC 3.4.22.69) (nsp5); Non-structural protein…	1a	Middle East respiratory syndrome-related coronavirus (isolate United Kingdom/H123990006/2012) (MERS-CoV) (Betacoronavirus England 1)	F.QW	1.633	0.544	2	F.q[fwy]	TRIM9 KIAA0282 RNF91	Q9C026
K9N638	Replicase polyprotein 1a (pp1a) (ORF1a polyprotein) [Cleaved into: Host translation inhibitor nsp1 (nsp1) (Leader protein); Non-structural protein 2 (nsp2) (p65 homolog); Papain-like protease nsp3 (PL-PRO) (EC 3.4.19.12) (EC 3.4.22.-) (Non-structural protein 3) (nsp3) (PL2-PRO); Non-structural protein 4 (nsp4); 3C-like proteinase nsp5 (3CL-PRO) (3CLp) (EC 3.4.22.69) (nsp5); Non-structural protein…	1a	Middle East respiratory syndrome-related coronavirus (isolate United Kingdom/H123990006/2012) (MERS-CoV) (Betacoronavirus England 1)	F.Q.{0,1}W	1.633	0.544	2	F.q[fwy]	TRIM9 KIAA0282 RNF91	Q9C026
K9N638	Replicase polyprotein 1a (pp1a) (ORF1a polyprotein) [Cleaved into: Host translation inhibitor nsp1 (nsp1) (Leader protein); Non-structural protein 2 (nsp2) (p65 homolog); Papain-like protease nsp3 (PL-PRO) (EC 3.4.19.12) (EC 3.4.22.-) (Non-structural protein 3) (nsp3) (PL2-PRO); Non-structural protein 4 (nsp4); 3C-like proteinase nsp5 (3CL-PRO) (3CLp) (EC 3.4.22.69) (nsp5); Non-structural protein…	1a	Middle East respiratory syndrome-related coronavirus (isolate United Kingdom/H123990006/2012) (MERS-CoV) (Betacoronavirus England 1)	F.Q.{0,1}W	2.017	0.742	3	F[^p][^p][^p]W	TRIM9 KIAA0282 RNF91	Q9C026
P03129	Protein E7	E7	Human papillomavirus type 16	TP.{1,2}H	1.769	0.59	2	[st]P[^p]	TRIM9 KIAA0282 RNF91	Q9C026
P03129	Protein E7	E7	Human papillomavirus type 16	TP.{1,2}H	1.769	0.59	2	[st]P[^p][st]	TRIM9 KIAA0282 RNF91	Q9C026
P03129	Protein E7	E7	Human papillomavirus type 16	TP.{1,2}H	2	0.667	2	TP.h	TRIM9 KIAA0282 RNF91	Q9C026
P03129	Protein E7	E7	Human papillomavirus type 16	TP.{1,2}H	2	0.667	2	TP.k	TRIM9 KIAA0282 RNF91	Q9C026
P03129	Protein E7	E7	Human papillomavirus type 16	TP.{1,2}H	1.769	0.59	2	[st]P	TRIM9 KIAA0282 RNF91	Q9C026
P03129	Protein E7	E7	Human papillomavirus type 16	TP.{1,2}H	1.769	1	2	[st]P.h	TRIM9 KIAA0282 RNF91	Q9C026
P03129	Protein E7	E7	Human papillomavirus type 16	TP.{1,2}H	1.769	1	2	[st]P.	TRIM9 KIAA0282 RNF91	Q9C026
P03129	Protein E7	E7	Human papillomavirus type 16	TP.{1,2}H	2	0.667	2	TP.h	TRIM9 KIAA0282 RNF91	Q9C026
P03129	Protein E7	E7	Human papillomavirus type 16	TP.{1,2}H	1.65	0.98	3	[^p]P[^p][fhy]	TRIM9 KIAA0282 RNF91	Q9C026
K9N638	Replicase polyprotein 1a (pp1a) (ORF1a polyprotein) [Cleaved into: Host translation inhibitor nsp1 (nsp1) (Leader protein); Non-structural protein 2 (nsp2) (p65 homolog); Papain-like protease nsp3 (PL-PRO) (EC 3.4.19.12) (EC 3.4.22.-) (Non-structural protein 3) (nsp3) (PL2-PRO); Non-structural protein 4 (nsp4); 3C-like proteinase nsp5 (3CL-PRO) (3CLp) (EC 3.4.22.69) (nsp5); Non-structural protein…	1a	Middle East respiratory syndrome-related coronavirus (isolate United Kingdom/H123990006/2012) (MERS-CoV) (Betacoronavirus England 1)	F.Q.{0,1}W	1.633	0.544	2	F.q[fwy]	TRIM9 KIAA0282 RNF91	Q9C026
K9N638	Replicase polyprotein 1a (pp1a) (ORF1a polyprotein) [Cleaved into: Host translation inhibitor nsp1 (nsp1) (Leader protein); Non-structural protein 2 (nsp2) (p65 homolog); Papain-like protease nsp3 (PL-PRO) (EC 3.4.19.12) (EC 3.4.22.-) (Non-structural protein 3) (nsp3) (PL2-PRO); Non-structural protein 4 (nsp4); 3C-like proteinase nsp5 (3CL-PRO) (3CLp) (EC 3.4.22.69) (nsp5); Non-structural protein…	1a	Middle East respiratory syndrome-related coronavirus (isolate United Kingdom/H123990006/2012) (MERS-CoV) (Betacoronavirus England 1)	F.Q.{0,1}W	2.017	0.737	3	F[^p][^p][^p]W	TRIM9 KIAA0282 RNF91	Q9C026
P03129	Protein E7	E7	Human papillomavirus type 16	TP.{1,2}H	1.65	0.615	3	[^p]Pg[^p][fhy]	TRIM9 KIAA0282 RNF91	Q9C026
P03129	Protein E7	E7	Human papillomavirus type 16	TP.{1,2}H	1.769	0.59	2	[st]P[^p][st]	TRIM9 KIAA0282 RNF91	Q9C026
P03129	Protein E7	E7	Human papillomavirus type 16	TP.{1,2}H	1.769	0.697	2	[st]P.h	TRIM9 KIAA0282 RNF91	Q9C026
P03129	Protein E7	E7	Human papillomavirus type 16	TP.{1,2}H	1.769	0.697	2	[st]P.[kr]	TRIM9 KIAA0282 RNF91	Q9C026
P03129	Protein E7	E7	Human papillomavirus type 16	TP.{1,2}H	1.769	0.59	2	[st]P[^p]	TRIM9 KIAA0282 RNF91	Q9C026
F5HAC7	Cytoplasmic envelopment protein 2	UL94	Human cytomegalovirus (strain Merlin) (HHV-5) (Human herpesvirus 5)	C..C.{0,1}D	1.537	0.512	2	C.ec[afhilmpvwy][dest]	NDEL1 EOPA MITAP1 NUDEL	Q9GZM8
F5HAC7	Cytoplasmic envelopment protein 2	UL94	Human cytomegalovirus (strain Merlin) (HHV-5) (Human herpesvirus 5)	C..C.{0,1}D	1.769	0.59	2	C.[dn]	NDEL1 EOPA MITAP1 NUDEL	Q9GZM8
F5HAC7	Cytoplasmic envelopment protein 2	UL94	Human cytomegalovirus (strain Merlin) (HHV-5) (Human herpesvirus 5)	C..C.{0,1}D	1.554	0.518	3	[^p][^p][ilmtv][acgs]D	NDEL1 EOPA MITAP1 NUDEL	Q9GZM8
F5HAC7	Cytoplasmic envelopment protein 2	UL94	Human cytomegalovirus (strain Merlin) (HHV-5) (Human herpesvirus 5)	C..C.{0,1}D	1.537	0.512	2	C.ec[afhilmpvwy][dest]	NDEL1 EOPA MITAP1 NUDEL	Q9GZM8
P03410	Protein Tax-2 (Trans-activating transcriptional regulatory protein of HTLV-2)	tax	Human T-cell leukemia virus 2 (HTLV-2)	[FHY]L..[FLV]	1.708	0.753	3	[FHY][ilmt][^p]y[filv]	NIF3L1 ALS2CR1 MDS015 My018	Q9GZT8
P03410	Protein Tax-2 (Trans-activating transcriptional regulatory protein of HTLV-2)	tax	Human T-cell leukemia virus 2 (HTLV-2)	[FHY]L..[FLV]	1.633	0.721	2	[fhy]Lv[kr][flv]	NIF3L1 ALS2CR1 MDS015 My018	Q9GZT8
P03410	Protein Tax-2 (Trans-activating transcriptional regulatory protein of HTLV-2)	tax	Human T-cell leukemia virus 2 (HTLV-2)	[FHY]L..[FLV]	1.65	0.728	3	[^p]L[^p][^p][flv]	NIF3L1 ALS2CR1 MDS015 My018	Q9GZT8
P03410	Protein Tax-2 (Trans-activating transcriptional regulatory protein of HTLV-2)	tax	Human T-cell leukemia virus 2 (HTLV-2)	[FHY]L..[FLV]	1.633	0.721	2	L..[flv]	NIF3L1 ALS2CR1 MDS015 My018	Q9GZT8
P03410	Protein Tax-2 (Trans-activating transcriptional regulatory protein of HTLV-2)	tax	Human T-cell leukemia virus 2 (HTLV-2)	[FHY]L..[FLV]	1.537	0.678	2	[fhy]Lp.[filv]	NIF3L1 ALS2CR1 MDS015 My018	Q9GZT8
P03410	Protein Tax-2 (Trans-activating transcriptional regulatory protein of HTLV-2)	tax	Human T-cell leukemia virus 2 (HTLV-2)	[FHY]L..[FLV]	1.633	0.721	2	[fhy]Lv[kr][flv]	NIF3L1 ALS2CR1 MDS015 My018	Q9GZT8
F5HB53	Envelope glycoprotein B (gB)	gB UL55	Human cytomegalovirus (strain Merlin) (HHV-5) (Human herpesvirus 5)	T..[GS]..D.S	1.769	0.697	2	[de].S	WWP1	Q9H0M0
F5HB53	Envelope glycoprotein B (gB)	gB UL55	Human cytomegalovirus (strain Merlin) (HHV-5) (Human herpesvirus 5)	T..[GS]..D.S	1.769	0.535	2	[de][de].S	WWP1	Q9H0M0
P03227	Major DNA-binding protein	DBP BALF2	Epstein-Barr virus (strain B95-8) (HHV-4) (Human herpesvirus 4)	A.[HK]..[IL]..[AG]	1.537	0.512	2	[hk]..[il]r	SDCBP2 SITAC18	Q9H190
P03227	Major DNA-binding protein	DBP BALF2	Epstein-Barr virus (strain B95-8) (HHV-4) (Human herpesvirus 4)	A.[HK]..[IL]..[AG]	1.804	0.546	3	[hkqr].p[ilp]pp[ags]	SDCBP2 SITAC18	Q9H190
P03255	Early E1A protein (Early E1A 32 kDa protein)		Human adenovirus C serotype 5 (HAdV-5) (Human adenovirus 5)	A..[LV][LV].Q	2.017	0.57	4	A[^p][^p][iklrv][klrv][^p][^p]	ROPN1 ROPN1A	Q9HAT0
P03255	Early E1A protein (Early E1A 32 kDa protein)		Human adenovirus C serotype 5 (HAdV-5) (Human adenovirus 5)	A..[LV][LV].Q	2.306	0.652	3	A[av].[aclv][lv][mv]q	ROPN1 ROPN1A	Q9HAT0
P03255	Early E1A protein (Early E1A 32 kDa protein)		Human adenovirus C serotype 5 (HAdV-5) (Human adenovirus 5)	A..[LV][LV].Q	2.092	0.591	4	A[^p][^p][klrv][klrv][^p][^p]	ROPN1 ROPN1A	Q9HAT0
P03255	Early E1A protein (Early E1A 32 kDa protein)		Human adenovirus C serotype 5 (HAdV-5) (Human adenovirus 5)	A..[LV][LV].Q	2.171	0.614	3	[af].[al][LV][ilv].q	ROPN1 ROPN1A	Q9HAT0
K9N4V0	Non-structural protein ORF4a (ORF4a)	ORF4a	Middle East respiratory syndrome-related coronavirus (isolate United Kingdom/H123990006/2012) (MERS-CoV) (Betacoronavirus England 1)	[HR]..[FL][FH]	1.537	0.667	2	..[fl][fh]	CBX8 PC3 RC1	Q9HC52
K9N4V0	Non-structural protein ORF4a (ORF4a)	ORF4a	Middle East respiratory syndrome-related coronavirus (isolate United Kingdom/H123990006/2012) (MERS-CoV) (Betacoronavirus England 1)	[HR]..[FL][FH]	1.554	0.674	3	[hr]gd[fl][^p]	CBX8 PC3 RC1	Q9HC52
K9N4V0	Non-structural protein ORF4a (ORF4a)	ORF4a	Middle East respiratory syndrome-related coronavirus (isolate United Kingdom/H123990006/2012) (MERS-CoV) (Betacoronavirus England 1)	[HR]..[FL][FH]	1.537	0.667	2	..[fl][fh]	CBX8 PC3 RC1	Q9HC52
K9N4V0	Non-structural protein ORF4a (ORF4a)	ORF4a	Middle East respiratory syndrome-related coronavirus (isolate United Kingdom/H123990006/2012) (MERS-CoV) (Betacoronavirus England 1)	[HR]..[FL][FH]	1.633	0.708	3	[hr]..[filmv][fhilmv]	CBX8 PC3 RC1	Q9HC52
K9N4V0	Non-structural protein ORF4a (ORF4a)	ORF4a	Middle East respiratory syndrome-related coronavirus (isolate United Kingdom/H123990006/2012) (MERS-CoV) (Betacoronavirus England 1)	[HR]..[FL][FH]	1.633	0.708	3	[hr]..[filmv][fhilmv]	CBX8 PC3 RC1	Q9HC52
K9N4V0	Non-structural protein ORF4a (ORF4a)	ORF4a	Middle East respiratory syndrome-related coronavirus (isolate United Kingdom/H123990006/2012) (MERS-CoV) (Betacoronavirus England 1)	[HR]..[FL][FH]	1.537	0.667	2	..[fl][fh]	CBX8 PC3 RC1	Q9HC52
K9N4V0	Non-structural protein ORF4a (ORF4a)	ORF4a	Middle East respiratory syndrome-related coronavirus (isolate United Kingdom/H123990006/2012) (MERS-CoV) (Betacoronavirus England 1)	[HR]..[FL][FH]	1.537	0.667	2	..[fl][fh]	CBX8 PC3 RC1	Q9HC52
K9N4V0	Non-structural protein ORF4a (ORF4a)	ORF4a	Middle East respiratory syndrome-related coronavirus (isolate United Kingdom/H123990006/2012) (MERS-CoV) (Betacoronavirus England 1)	[HR]..[FL][FH]	1.537	0.667	2	..[fl][fh]	CBX8 PC3 RC1	Q9HC52
K9N4V0	Non-structural protein ORF4a (ORF4a)	ORF4a	Middle East respiratory syndrome-related coronavirus (isolate United Kingdom/H123990006/2012) (MERS-CoV) (Betacoronavirus England 1)	[HR]..[FL][FH]	1.537	0.667	2	..[fl][fh]	CBX8 PC3 RC1	Q9HC52
K9N4V0	Non-structural protein ORF4a (ORF4a)	ORF4a	Middle East respiratory syndrome-related coronavirus (isolate United Kingdom/H123990006/2012) (MERS-CoV) (Betacoronavirus England 1)	[HR]..[FL][FH]	1.537	0.667	2	..[fl][fh]	CBX8 PC3 RC1	Q9HC52
K9N4V0	Non-structural protein ORF4a (ORF4a)	ORF4a	Middle East respiratory syndrome-related coronavirus (isolate United Kingdom/H123990006/2012) (MERS-CoV) (Betacoronavirus England 1)	[HR]..[FL][FH]	1.537	0.667	2	[hr]..[fl][fh]	CBX8 PC3 RC1	Q9HC52
K9N4V0	Non-structural protein ORF4a (ORF4a)	ORF4a	Middle East respiratory syndrome-related coronavirus (isolate United Kingdom/H123990006/2012) (MERS-CoV) (Betacoronavirus England 1)	[HR]..[FL][FH]	1.729	0.75	3	[hkr]..[filmv][fhy]	CBX8 PC3 RC1	Q9HC52
K9N4V0	Non-structural protein ORF4a (ORF4a)	ORF4a	Middle East respiratory syndrome-related coronavirus (isolate United Kingdom/H123990006/2012) (MERS-CoV) (Betacoronavirus England 1)	[HR]..[FL][FH]	1.537	0.667	2	..[fl][fh]	CBX8 PC3 RC1	Q9HC52
K9N4V0	Non-structural protein ORF4a (ORF4a)	ORF4a	Middle East respiratory syndrome-related coronavirus (isolate United Kingdom/H123990006/2012) (MERS-CoV) (Betacoronavirus England 1)	[HR]..[FL][FH]	1.537	0.667	2	..[fl][fh]	CBX8 PC3 RC1	Q9HC52
K9N4V0	Non-structural protein ORF4a (ORF4a)	ORF4a	Middle East respiratory syndrome-related coronavirus (isolate United Kingdom/H123990006/2012) (MERS-CoV) (Betacoronavirus England 1)	[HR]..[FL][FH]	1.537	0.667	2	..[fl][fh]	CBX8 PC3 RC1	Q9HC52
K9N4V0	Non-structural protein ORF4a (ORF4a)	ORF4a	Middle East respiratory syndrome-related coronavirus (isolate United Kingdom/H123990006/2012) (MERS-CoV) (Betacoronavirus England 1)	[HR]..[FL][FH]	1.537	0.667	2	..[fl][fh]	CBX8 PC3 RC1	Q9HC52
K9N4V0	Non-structural protein ORF4a (ORF4a)	ORF4a	Middle East respiratory syndrome-related coronavirus (isolate United Kingdom/H123990006/2012) (MERS-CoV) (Betacoronavirus England 1)	[HR]..[FL][FH]	1.537	0.667	2	..[fl][fh]	CBX8 PC3 RC1	Q9HC52
K9N4V0	Non-structural protein ORF4a (ORF4a)	ORF4a	Middle East respiratory syndrome-related coronavirus (isolate United Kingdom/H123990006/2012) (MERS-CoV) (Betacoronavirus England 1)	[HR]..[FL][FH]	1.537	0.667	2	..[fl][fh]	CBX8 PC3 RC1	Q9HC52
K9N4V0	Non-structural protein ORF4a (ORF4a)	ORF4a	Middle East respiratory syndrome-related coronavirus (isolate United Kingdom/H123990006/2012) (MERS-CoV) (Betacoronavirus England 1)	[HR]..[FL][FH]	1.537	0.667	2	..[fl][fh]	CBX8 PC3 RC1	Q9HC52
K9N4V0	Non-structural protein ORF4a (ORF4a)	ORF4a	Middle East respiratory syndrome-related coronavirus (isolate United Kingdom/H123990006/2012) (MERS-CoV) (Betacoronavirus England 1)	[HR]..[FL][FH]	1.537	0.667	2	..[fl][fh]	CBX8 PC3 RC1	Q9HC52
K9N4V0	Non-structural protein ORF4a (ORF4a)	ORF4a	Middle East respiratory syndrome-related coronavirus (isolate United Kingdom/H123990006/2012) (MERS-CoV) (Betacoronavirus England 1)	[HR]..[FL][FH]	1.537	0.667	2	..[fl][fh]	CBX8 PC3 RC1	Q9HC52
K9N4V0	Non-structural protein ORF4a (ORF4a)	ORF4a	Middle East respiratory syndrome-related coronavirus (isolate United Kingdom/H123990006/2012) (MERS-CoV) (Betacoronavirus England 1)	[HR]..[FL][FH]	1.537	0.667	2	..[fl][fh]	CBX8 PC3 RC1	Q9HC52
K9N4V0	Non-structural protein ORF4a (ORF4a)	ORF4a	Middle East respiratory syndrome-related coronavirus (isolate United Kingdom/H123990006/2012) (MERS-CoV) (Betacoronavirus England 1)	[HR]..[FL][FH]	1.537	0.667	2	..[fl][fh]	CBX8 PC3 RC1	Q9HC52
K9N4V0	Non-structural protein ORF4a (ORF4a)	ORF4a	Middle East respiratory syndrome-related coronavirus (isolate United Kingdom/H123990006/2012) (MERS-CoV) (Betacoronavirus England 1)	[HR]..[FL][FH]	1.537	0.667	2	[hr]..[fl][fh]	CBX8 PC3 RC1	Q9HC52
K9N4V0	Non-structural protein ORF4a (ORF4a)	ORF4a	Middle East respiratory syndrome-related coronavirus (isolate United Kingdom/H123990006/2012) (MERS-CoV) (Betacoronavirus England 1)	[HR]..[FL][FH]	1.537	0.667	2	..[fl][fh]	CBX8 PC3 RC1	Q9HC52
K9N4V0	Non-structural protein ORF4a (ORF4a)	ORF4a	Middle East respiratory syndrome-related coronavirus (isolate United Kingdom/H123990006/2012) (MERS-CoV) (Betacoronavirus England 1)	[HR]..[FL][FH]	1.537	0.667	2	..[fl][fh]	CBX8 PC3 RC1	Q9HC52
K9N4V0	Non-structural protein ORF4a (ORF4a)	ORF4a	Middle East respiratory syndrome-related coronavirus (isolate United Kingdom/H123990006/2012) (MERS-CoV) (Betacoronavirus England 1)	[HR]..[FL][FH]	1.537	0.667	2	..[fl][fh]	CBX8 PC3 RC1	Q9HC52
K9N4V0	Non-structural protein ORF4a (ORF4a)	ORF4a	Middle East respiratory syndrome-related coronavirus (isolate United Kingdom/H123990006/2012) (MERS-CoV) (Betacoronavirus England 1)	[HR]..[FL][FH]	1.537	0.667	2	..[fl][fh]	CBX8 PC3 RC1	Q9HC52
K9N4V0	Non-structural protein ORF4a (ORF4a)	ORF4a	Middle East respiratory syndrome-related coronavirus (isolate United Kingdom/H123990006/2012) (MERS-CoV) (Betacoronavirus England 1)	[HR]..[FL][FH]	1.537	0.667	2	[de][fl][fh]	CBX8 PC3 RC1	Q9HC52
K9N4V0	Non-structural protein ORF4a (ORF4a)	ORF4a	Middle East respiratory syndrome-related coronavirus (isolate United Kingdom/H123990006/2012) (MERS-CoV) (Betacoronavirus England 1)	[HR]..[FL][FH]	1.572	0.682	3	[hr][acstv][eqr][afglpv][fhklry]	CBX8 PC3 RC1	Q9HC52
K9N4V0	Non-structural protein ORF4a (ORF4a)	ORF4a	Middle East respiratory syndrome-related coronavirus (isolate United Kingdom/H123990006/2012) (MERS-CoV) (Betacoronavirus England 1)	[HR]..[FL][FH]	1.537	0.667	2	..[fl][fh]	CBX8 PC3 RC1	Q9HC52
K9N4V0	Non-structural protein ORF4a (ORF4a)	ORF4a	Middle East respiratory syndrome-related coronavirus (isolate United Kingdom/H123990006/2012) (MERS-CoV) (Betacoronavirus England 1)	[HR]..[FL][FH]	1.537	0.667	2	..[fl][fh]	CBX8 PC3 RC1	Q9HC52
K9N4V0	Non-structural protein ORF4a (ORF4a)	ORF4a	Middle East respiratory syndrome-related coronavirus (isolate United Kingdom/H123990006/2012) (MERS-CoV) (Betacoronavirus England 1)	[HR]..[FL][FH]	1.537	0.667	2	..[fl][fh]	CBX8 PC3 RC1	Q9HC52
K9N4V0	Non-structural protein ORF4a (ORF4a)	ORF4a	Middle East respiratory syndrome-related coronavirus (isolate United Kingdom/H123990006/2012) (MERS-CoV) (Betacoronavirus England 1)	[HR]..[FL][FH]	1.537	0.667	2	..[fl][fh]	CBX8 PC3 RC1	Q9HC52
K9N4V0	Non-structural protein ORF4a (ORF4a)	ORF4a	Middle East respiratory syndrome-related coronavirus (isolate United Kingdom/H123990006/2012) (MERS-CoV) (Betacoronavirus England 1)	[HR]..[FL][FH]	1.537	0.667	2	..[fl][fh]	CBX8 PC3 RC1	Q9HC52
K9N4V0	Non-structural protein ORF4a (ORF4a)	ORF4a	Middle East respiratory syndrome-related coronavirus (isolate United Kingdom/H123990006/2012) (MERS-CoV) (Betacoronavirus England 1)	[HR]..[FL][FH]	1.537	0.667	2	..[fl][fh]	CBX8 PC3 RC1	Q9HC52
K9N4V0	Non-structural protein ORF4a (ORF4a)	ORF4a	Middle East respiratory syndrome-related coronavirus (isolate United Kingdom/H123990006/2012) (MERS-CoV) (Betacoronavirus England 1)	[HR]..[FL][FH]	1.537	0.667	2	..[fl][fh]	CBX8 PC3 RC1	Q9HC52
K9N4V0	Non-structural protein ORF4a (ORF4a)	ORF4a	Middle East respiratory syndrome-related coronavirus (isolate United Kingdom/H123990006/2012) (MERS-CoV) (Betacoronavirus England 1)	[HR]..[FL][FH]	1.537	0.667	2	..[fl][fh]	CBX8 PC3 RC1	Q9HC52
K9N4V0	Non-structural protein ORF4a (ORF4a)	ORF4a	Middle East respiratory syndrome-related coronavirus (isolate United Kingdom/H123990006/2012) (MERS-CoV) (Betacoronavirus England 1)	[HR]..[FL][FH]	2.035	0.883	3	[hkr][fy].[fl][fhr]	CBX8 PC3 RC1	Q9HC52
P03070	Large T antigen (LT) (LT-AG) (EC 3.6.4.-)		Simian virus 40 (SV40)	M[FY]L	1.769	0.639	2	m[fy]L	SENP2 KIAA1331	Q9HC62
P03070	Large T antigen (LT) (LT-AG) (EC 3.6.4.-)		Simian virus 40 (SV40)	M[FY]L	1.537	0.555	2	m[FY][il]	SENP2 KIAA1331	Q9HC62
P03070	Large T antigen (LT) (LT-AG) (EC 3.6.4.-)		Simian virus 40 (SV40)	M[FY]L	1.769	0.639	2	m[fy]L	SENP2 KIAA1331	Q9HC62
P03070	Large T antigen (LT) (LT-AG) (EC 3.6.4.-)		Simian virus 40 (SV40)	M[FY]L	1.752	0.633	3	[filmtvy][fy][ilv]	SENP2 KIAA1331	Q9HC62
P03070	Large T antigen (LT) (LT-AG) (EC 3.6.4.-)		Simian virus 40 (SV40)	M[FY]L	1.769	0.639	2	m[fy]L	SENP2 KIAA1331	Q9HC62
P03070	Large T antigen (LT) (LT-AG) (EC 3.6.4.-)		Simian virus 40 (SV40)	M[FY]L	1.633	0.59	2	[ilm][fy]L	SENP2 KIAA1331	Q9HC62
P03070	Large T antigen (LT) (LT-AG) (EC 3.6.4.-)		Simian virus 40 (SV40)	M[FY]L	1.769	0.639	2	m[fy]L	SENP2 KIAA1331	Q9HC62
F5HAC7	Cytoplasmic envelopment protein 2	UL94	Human cytomegalovirus (strain Merlin) (HHV-5) (Human herpesvirus 5)	P.[GS]..V.C	2	0.531	2	Pr[gs]flV[kr]c	NEK6	Q9HC98
F5HAC7	Cytoplasmic envelopment protein 2	UL94	Human cytomegalovirus (strain Merlin) (HHV-5) (Human herpesvirus 5)	P.[GS]..V.C	2	0.531	2	Pr[gs]flV[kr]c	NEK6	Q9HC98
P03224	Glycoprotein BDLF3	BDLF3	Epstein-Barr virus (strain B95-8) (HHV-4) (Human herpesvirus 4)	V.R..SL.{1,2}G	1.786	0.547	3	[kr]p[^p][^p]L.[filmv]	HOMER3	Q9NSC5
P03224	Glycoprotein BDLF3	BDLF3	Epstein-Barr virus (strain B95-8) (HHV-4) (Human herpesvirus 4)	V.R..SL.{1,2}G	2.463	0.525	3	S[hilmv]e[afilmpqrvy]G	HOMER3	Q9NSC5
P03224	Glycoprotein BDLF3	BDLF3	Epstein-Barr virus (strain B95-8) (HHV-4) (Human herpesvirus 4)	V.R..SL.{1,2}G	2.769	0.554	3	v.[kr][kr].SL.g	HOMER3	Q9NSC5
P03224	Glycoprotein BDLF3	BDLF3	Epstein-Barr virus (strain B95-8) (HHV-4) (Human herpesvirus 4)	V.R..SL.{1,2}G	1.656	0.513	3	[acfhiklmpqrtvy][^d][kr][^d]ls[fl][dest]	HOMER3	Q9NSC5
P03215	Envelope glycoprotein M (gM)	gM BBRF3	Epstein-Barr virus (strain B95-8) (HHV-4) (Human herpesvirus 4)	L..V[IL]..C	1.537	0.606	2	L..[ilmv][il]	HOMER3	Q9NSC5
P03224	Glycoprotein BDLF3	BDLF3	Epstein-Barr virus (strain B95-8) (HHV-4) (Human herpesvirus 4)	V.R..SL.{1,2}G	1.939	0.602	3	[ilmv].r..sL[kr].[agistv]	HOMER3	Q9NSC5
P03224	Glycoprotein BDLF3	BDLF3	Epstein-Barr virus (strain B95-8) (HHV-4) (Human herpesvirus 4)	V.R..SL.{1,2}G	1.554	0.669	3	[kr][kr].[st][^p].g	HOMER3	Q9NSC5
P03224	Glycoprotein BDLF3	BDLF3	Epstein-Barr virus (strain B95-8) (HHV-4) (Human herpesvirus 4)	V.R..SL.{1,2}G	1.939	0.602	3	[ilmv].r..sL[kr].[agistv]	HOMER3	Q9NSC5
P03224	Glycoprotein BDLF3	BDLF3	Epstein-Barr virus (strain B95-8) (HHV-4) (Human herpesvirus 4)	V.R..SL.{1,2}G	3.171	0.879	4	R..S[flmy][^p][^p][ags]	HOMER3	Q9NSC5
P03215	Envelope glycoprotein M (gM)	gM BBRF3	Epstein-Barr virus (strain B95-8) (HHV-4) (Human herpesvirus 4)	L..V[IL]..C	1.769	0.511	2	L..v[il]	HOMER3	Q9NSC5
P03224	Glycoprotein BDLF3	BDLF3	Epstein-Barr virus (strain B95-8) (HHV-4) (Human herpesvirus 4)	V.R..SL.{1,2}G	2.554	0.715	4	R..S[flmy][^p][^p]	HOMER3	Q9NSC5
P03224	Glycoprotein BDLF3	BDLF3	Epstein-Barr virus (strain B95-8) (HHV-4) (Human herpesvirus 4)	V.R..SL.{1,2}G	1.551	0.502	4	[kr][nq].[^fhwy][ilmv][^p][acdeghknqrst]	HOMER3	Q9NSC5
P03317	Polyprotein P1234 (P1234) (Non-structural polyprotein) (p270 nonstructural polyprotein) [Cleaved into: Polyprotein P123' (P123'); Polyprotein P123 (P123); mRNA-capping enzyme nsP1 (EC 2.1.1.-) (EC 2.7.7.-) (Non-structural protein 1); Protease nsP2 (EC 3.4.22.-) (EC 3.6.1.15) (EC 3.6.1.74) (EC 3.6.4.13) (Non-structural protein 2) (nsP2); Non-structural protein 3' (nsP3') (EC 3.1.3.84); Non-structu…		Sindbis virus (SINV)	P[AS]..PP	2	0.667	2	m.PP	KLC4 KNSL8	Q9NSK0
P03317	Polyprotein P1234 (P1234) (Non-structural polyprotein) (p270 nonstructural polyprotein) [Cleaved into: Polyprotein P123' (P123'); Polyprotein P123 (P123); mRNA-capping enzyme nsP1 (EC 2.1.1.-) (EC 2.7.7.-) (Non-structural protein 1); Protease nsP2 (EC 3.4.22.-) (EC 3.6.1.15) (EC 3.6.1.74) (EC 3.6.4.13) (Non-structural protein 2) (nsP2); Non-structural protein 3' (nsP3') (EC 3.1.3.84); Non-structu…		Sindbis virus (SINV)	P[AS]..PP	2.769	0.735	3	p[as].gPP	KLC4 KNSL8	Q9NSK0
P03317	Polyprotein P1234 (P1234) (Non-structural polyprotein) (p270 nonstructural polyprotein) [Cleaved into: Polyprotein P123' (P123'); Polyprotein P123 (P123); mRNA-capping enzyme nsP1 (EC 2.1.1.-) (EC 2.7.7.-) (Non-structural protein 1); Protease nsP2 (EC 3.4.22.-) (EC 3.6.1.15) (EC 3.6.1.74) (EC 3.6.4.13) (Non-structural protein 2) (nsP2); Non-structural protein 3' (nsP3') (EC 3.1.3.84); Non-structu…		Sindbis virus (SINV)	P[AS]..PP	2	0.531	2	P[as]y[qs]P	KLC4 KNSL8	Q9NSK0
P03317	Polyprotein P1234 (P1234) (Non-structural polyprotein) (p270 nonstructural polyprotein) [Cleaved into: Polyprotein P123' (P123'); Polyprotein P123 (P123); mRNA-capping enzyme nsP1 (EC 2.1.1.-) (EC 2.7.7.-) (Non-structural protein 1); Protease nsP2 (EC 3.4.22.-) (EC 3.6.1.15) (EC 3.6.1.74) (EC 3.6.4.13) (Non-structural protein 2) (nsP2); Non-structural protein 3' (nsP3') (EC 3.1.3.84); Non-structu…		Sindbis virus (SINV)	N.[KR]E.E	2	0.531	2	E.E	KLC4 KNSL8	Q9NSK0
P03317	Polyprotein P1234 (P1234) (Non-structural polyprotein) (p270 nonstructural polyprotein) [Cleaved into: Polyprotein P123' (P123'); Polyprotein P123 (P123); mRNA-capping enzyme nsP1 (EC 2.1.1.-) (EC 2.7.7.-) (Non-structural protein 1); Protease nsP2 (EC 3.4.22.-) (EC 3.6.1.15) (EC 3.6.1.74) (EC 3.6.4.13) (Non-structural protein 2) (nsP2); Non-structural protein 3' (nsP3') (EC 3.1.3.84); Non-structu…		Sindbis virus (SINV)	N.[KR]E.E	1.769	0.59	2	Ng[kr]	KLC4 KNSL8	Q9NSK0
P03317	Polyprotein P1234 (P1234) (Non-structural polyprotein) (p270 nonstructural polyprotein) [Cleaved into: Polyprotein P123' (P123'); Polyprotein P123 (P123); mRNA-capping enzyme nsP1 (EC 2.1.1.-) (EC 2.7.7.-) (Non-structural protein 1); Protease nsP2 (EC 3.4.22.-) (EC 3.6.1.15) (EC 3.6.1.74) (EC 3.6.4.13) (Non-structural protein 2) (nsP2); Non-structural protein 3' (nsP3') (EC 3.1.3.84); Non-structu…		Sindbis virus (SINV)	P[AS]..PP	2	0.531	2	P[as].yP	KLC4 KNSL8	Q9NSK0
P03317	Polyprotein P1234 (P1234) (Non-structural polyprotein) (p270 nonstructural polyprotein) [Cleaved into: Polyprotein P123' (P123'); Polyprotein P123 (P123); mRNA-capping enzyme nsP1 (EC 2.1.1.-) (EC 2.7.7.-) (Non-structural protein 1); Protease nsP2 (EC 3.4.22.-) (EC 3.6.1.15) (EC 3.6.1.74) (EC 3.6.4.13) (Non-structural protein 2) (nsP2); Non-structural protein 3' (nsP3') (EC 3.1.3.84); Non-structu…		Sindbis virus (SINV)	N.[KR]E.E	1.769	0.59	2	.[kr]Ene	KLC4 KNSL8	Q9NSK0
P03317	Polyprotein P1234 (P1234) (Non-structural polyprotein) (p270 nonstructural polyprotein) [Cleaved into: Polyprotein P123' (P123'); Polyprotein P123 (P123); mRNA-capping enzyme nsP1 (EC 2.1.1.-) (EC 2.7.7.-) (Non-structural protein 1); Protease nsP2 (EC 3.4.22.-) (EC 3.6.1.15) (EC 3.6.1.74) (EC 3.6.4.13) (Non-structural protein 2) (nsP2); Non-structural protein 3' (nsP3') (EC 3.1.3.84); Non-structu…		Sindbis virus (SINV)	P[AS]..PP	2	0.565	2	l[ilmv]PP	KLC4 KNSL8	Q9NSK0
P03317	Polyprotein P1234 (P1234) (Non-structural polyprotein) (p270 nonstructural polyprotein) [Cleaved into: Polyprotein P123' (P123'); Polyprotein P123 (P123); mRNA-capping enzyme nsP1 (EC 2.1.1.-) (EC 2.7.7.-) (Non-structural protein 1); Protease nsP2 (EC 3.4.22.-) (EC 3.6.1.15) (EC 3.6.1.74) (EC 3.6.4.13) (Non-structural protein 2) (nsP2); Non-structural protein 3' (nsP3') (EC 3.1.3.84); Non-structu…		Sindbis virus (SINV)	P[AS]..PP	2	0.531	2	[cp]PP	KLC4 KNSL8	Q9NSK0
P03317	Polyprotein P1234 (P1234) (Non-structural polyprotein) (p270 nonstructural polyprotein) [Cleaved into: Polyprotein P123' (P123'); Polyprotein P123 (P123); mRNA-capping enzyme nsP1 (EC 2.1.1.-) (EC 2.7.7.-) (Non-structural protein 1); Protease nsP2 (EC 3.4.22.-) (EC 3.6.1.15) (EC 3.6.1.74) (EC 3.6.4.13) (Non-structural protein 2) (nsP2); Non-structural protein 3' (nsP3') (EC 3.1.3.84); Non-structu…		Sindbis virus (SINV)	P[AS]..PP	2	0.531	2	PP	KLC4 KNSL8	Q9NSK0
P03317	Polyprotein P1234 (P1234) (Non-structural polyprotein) (p270 nonstructural polyprotein) [Cleaved into: Polyprotein P123' (P123'); Polyprotein P123 (P123); mRNA-capping enzyme nsP1 (EC 2.1.1.-) (EC 2.7.7.-) (Non-structural protein 1); Protease nsP2 (EC 3.4.22.-) (EC 3.6.1.15) (EC 3.6.1.74) (EC 3.6.4.13) (Non-structural protein 2) (nsP2); Non-structural protein 3' (nsP3') (EC 3.1.3.84); Non-structu…		Sindbis virus (SINV)	P[AS]..PP	2.035	0.54	3	P[as][afilmvwy].[afhilmpvy]	KLC4 KNSL8	Q9NSK0
P03317	Polyprotein P1234 (P1234) (Non-structural polyprotein) (p270 nonstructural polyprotein) [Cleaved into: Polyprotein P123' (P123'); Polyprotein P123 (P123); mRNA-capping enzyme nsP1 (EC 2.1.1.-) (EC 2.7.7.-) (Non-structural protein 1); Protease nsP2 (EC 3.4.22.-) (EC 3.6.1.15) (EC 3.6.1.74) (EC 3.6.4.13) (Non-structural protein 2) (nsP2); Non-structural protein 3' (nsP3') (EC 3.1.3.84); Non-structu…		Sindbis virus (SINV)	P[AS]..PP	2	0.531	2	wPP	KLC4 KNSL8	Q9NSK0
P03317	Polyprotein P1234 (P1234) (Non-structural polyprotein) (p270 nonstructural polyprotein) [Cleaved into: Polyprotein P123' (P123'); Polyprotein P123 (P123); mRNA-capping enzyme nsP1 (EC 2.1.1.-) (EC 2.7.7.-) (Non-structural protein 1); Protease nsP2 (EC 3.4.22.-) (EC 3.6.1.15) (EC 3.6.1.74) (EC 3.6.4.13) (Non-structural protein 2) (nsP2); Non-structural protein 3' (nsP3') (EC 3.1.3.84); Non-structu…		Sindbis virus (SINV)	P[AS]..PP	2	0.531	2	P[as].yP	KLC4 KNSL8	Q9NSK0
P03317	Polyprotein P1234 (P1234) (Non-structural polyprotein) (p270 nonstructural polyprotein) [Cleaved into: Polyprotein P123' (P123'); Polyprotein P123 (P123); mRNA-capping enzyme nsP1 (EC 2.1.1.-) (EC 2.7.7.-) (Non-structural protein 1); Protease nsP2 (EC 3.4.22.-) (EC 3.6.1.15) (EC 3.6.1.74) (EC 3.6.4.13) (Non-structural protein 2) (nsP2); Non-structural protein 3' (nsP3') (EC 3.1.3.84); Non-structu…		Sindbis virus (SINV)	P[AS]..PP	2	0.667	2	P[as]l.P	KLC4 KNSL8	Q9NSK0
P03317	Polyprotein P1234 (P1234) (Non-structural polyprotein) (p270 nonstructural polyprotein) [Cleaved into: Polyprotein P123' (P123'); Polyprotein P123 (P123); mRNA-capping enzyme nsP1 (EC 2.1.1.-) (EC 2.7.7.-) (Non-structural protein 1); Protease nsP2 (EC 3.4.22.-) (EC 3.6.1.15) (EC 3.6.1.74) (EC 3.6.4.13) (Non-structural protein 2) (nsP2); Non-structural protein 3' (nsP3') (EC 3.1.3.84); Non-structu…		Sindbis virus (SINV)	P[AS]..PP	2	0.531	2	PP	KLC4 KNSL8	Q9NSK0
P03317	Polyprotein P1234 (P1234) (Non-structural polyprotein) (p270 nonstructural polyprotein) [Cleaved into: Polyprotein P123' (P123'); Polyprotein P123 (P123); mRNA-capping enzyme nsP1 (EC 2.1.1.-) (EC 2.7.7.-) (Non-structural protein 1); Protease nsP2 (EC 3.4.22.-) (EC 3.6.1.15) (EC 3.6.1.74) (EC 3.6.4.13) (Non-structural protein 2) (nsP2); Non-structural protein 3' (nsP3') (EC 3.1.3.84); Non-structu…		Sindbis virus (SINV)	P[AS]..PP	2	0.667	2	.PP	KLC4 KNSL8	Q9NSK0
P03317	Polyprotein P1234 (P1234) (Non-structural polyprotein) (p270 nonstructural polyprotein) [Cleaved into: Polyprotein P123' (P123'); Polyprotein P123 (P123); mRNA-capping enzyme nsP1 (EC 2.1.1.-) (EC 2.7.7.-) (Non-structural protein 1); Protease nsP2 (EC 3.4.22.-) (EC 3.6.1.15) (EC 3.6.1.74) (EC 3.6.4.13) (Non-structural protein 2) (nsP2); Non-structural protein 3' (nsP3') (EC 3.1.3.84); Non-structu…		Sindbis virus (SINV)	P[AS]..PP	2	0.531	2	y.PP	KLC4 KNSL8	Q9NSK0
P03317	Polyprotein P1234 (P1234) (Non-structural polyprotein) (p270 nonstructural polyprotein) [Cleaved into: Polyprotein P123' (P123'); Polyprotein P123 (P123); mRNA-capping enzyme nsP1 (EC 2.1.1.-) (EC 2.7.7.-) (Non-structural protein 1); Protease nsP2 (EC 3.4.22.-) (EC 3.6.1.15) (EC 3.6.1.74) (EC 3.6.4.13) (Non-structural protein 2) (nsP2); Non-structural protein 3' (nsP3') (EC 3.1.3.84); Non-structu…		Sindbis virus (SINV)	P[AS]..PP	2	0.667	2	PP	KLC4 KNSL8	Q9NSK0
P03317	Polyprotein P1234 (P1234) (Non-structural polyprotein) (p270 nonstructural polyprotein) [Cleaved into: Polyprotein P123' (P123'); Polyprotein P123 (P123); mRNA-capping enzyme nsP1 (EC 2.1.1.-) (EC 2.7.7.-) (Non-structural protein 1); Protease nsP2 (EC 3.4.22.-) (EC 3.6.1.15) (EC 3.6.1.74) (EC 3.6.4.13) (Non-structural protein 2) (nsP2); Non-structural protein 3' (nsP3') (EC 3.1.3.84); Non-structu…		Sindbis virus (SINV)	P[AS]..PP	2	0.531	2	PP	KLC4 KNSL8	Q9NSK0
P03317	Polyprotein P1234 (P1234) (Non-structural polyprotein) (p270 nonstructural polyprotein) [Cleaved into: Polyprotein P123' (P123'); Polyprotein P123 (P123); mRNA-capping enzyme nsP1 (EC 2.1.1.-) (EC 2.7.7.-) (Non-structural protein 1); Protease nsP2 (EC 3.4.22.-) (EC 3.6.1.15) (EC 3.6.1.74) (EC 3.6.4.13) (Non-structural protein 2) (nsP2); Non-structural protein 3' (nsP3') (EC 3.1.3.84); Non-structu…		Sindbis virus (SINV)	P[AS]..PP	2	0.531	2	PP	KLC4 KNSL8	Q9NSK0
P03317	Polyprotein P1234 (P1234) (Non-structural polyprotein) (p270 nonstructural polyprotein) [Cleaved into: Polyprotein P123' (P123'); Polyprotein P123 (P123); mRNA-capping enzyme nsP1 (EC 2.1.1.-) (EC 2.7.7.-) (Non-structural protein 1); Protease nsP2 (EC 3.4.22.-) (EC 3.6.1.15) (EC 3.6.1.74) (EC 3.6.4.13) (Non-structural protein 2) (nsP2); Non-structural protein 3' (nsP3') (EC 3.1.3.84); Non-structu…		Sindbis virus (SINV)	P[AS]..PP	2	0.531	2	[cp]PP	KLC4 KNSL8	Q9NSK0
P03317	Polyprotein P1234 (P1234) (Non-structural polyprotein) (p270 nonstructural polyprotein) [Cleaved into: Polyprotein P123' (P123'); Polyprotein P123 (P123); mRNA-capping enzyme nsP1 (EC 2.1.1.-) (EC 2.7.7.-) (Non-structural protein 1); Protease nsP2 (EC 3.4.22.-) (EC 3.6.1.15) (EC 3.6.1.74) (EC 3.6.4.13) (Non-structural protein 2) (nsP2); Non-structural protein 3' (nsP3') (EC 3.1.3.84); Non-structu…		Sindbis virus (SINV)	P[AS]..PP	2.306	0.612	3	[pv][apqs]efpP	KLC4 KNSL8	Q9NSK0
P03317	Polyprotein P1234 (P1234) (Non-structural polyprotein) (p270 nonstructural polyprotein) [Cleaved into: Polyprotein P123' (P123'); Polyprotein P123 (P123); mRNA-capping enzyme nsP1 (EC 2.1.1.-) (EC 2.7.7.-) (Non-structural protein 1); Protease nsP2 (EC 3.4.22.-) (EC 3.6.1.15) (EC 3.6.1.74) (EC 3.6.4.13) (Non-structural protein 2) (nsP2); Non-structural protein 3' (nsP3') (EC 3.1.3.84); Non-structu…		Sindbis virus (SINV)	P[AS]..PP	2.267	0.601	3	P[aps]pp[glp]	KLC4 KNSL8	Q9NSK0
P03317	Polyprotein P1234 (P1234) (Non-structural polyprotein) (p270 nonstructural polyprotein) [Cleaved into: Polyprotein P123' (P123'); Polyprotein P123 (P123); mRNA-capping enzyme nsP1 (EC 2.1.1.-) (EC 2.7.7.-) (Non-structural protein 1); Protease nsP2 (EC 3.4.22.-) (EC 3.6.1.15) (EC 3.6.1.74) (EC 3.6.4.13) (Non-structural protein 2) (nsP2); Non-structural protein 3' (nsP3') (EC 3.1.3.84); Non-structu…		Sindbis virus (SINV)	P[AS]..PP	2.633	0.699	3	P[aps]p[gl]P	KLC4 KNSL8	Q9NSK0
P03317	Polyprotein P1234 (P1234) (Non-structural polyprotein) (p270 nonstructural polyprotein) [Cleaved into: Polyprotein P123' (P123'); Polyprotein P123 (P123); mRNA-capping enzyme nsP1 (EC 2.1.1.-) (EC 2.7.7.-) (Non-structural protein 1); Protease nsP2 (EC 3.4.22.-) (EC 3.6.1.15) (EC 3.6.1.74) (EC 3.6.4.13) (Non-structural protein 2) (nsP2); Non-structural protein 3' (nsP3') (EC 3.1.3.84); Non-structu…		Sindbis virus (SINV)	P[AS]..PP	2	0.531	2	P[as]y[qs]P	KLC4 KNSL8	Q9NSK0
P03317	Polyprotein P1234 (P1234) (Non-structural polyprotein) (p270 nonstructural polyprotein) [Cleaved into: Polyprotein P123' (P123'); Polyprotein P123 (P123); mRNA-capping enzyme nsP1 (EC 2.1.1.-) (EC 2.7.7.-) (Non-structural protein 1); Protease nsP2 (EC 3.4.22.-) (EC 3.6.1.15) (EC 3.6.1.74) (EC 3.6.4.13) (Non-structural protein 2) (nsP2); Non-structural protein 3' (nsP3') (EC 3.1.3.84); Non-structu…		Sindbis virus (SINV)	P[AS]..PP	2	0.531	2	[flwy]PP	KLC4 KNSL8	Q9NSK0
P03317	Polyprotein P1234 (P1234) (Non-structural polyprotein) (p270 nonstructural polyprotein) [Cleaved into: Polyprotein P123' (P123'); Polyprotein P123 (P123); mRNA-capping enzyme nsP1 (EC 2.1.1.-) (EC 2.7.7.-) (Non-structural protein 1); Protease nsP2 (EC 3.4.22.-) (EC 3.6.1.15) (EC 3.6.1.74) (EC 3.6.4.13) (Non-structural protein 2) (nsP2); Non-structural protein 3' (nsP3') (EC 3.1.3.84); Non-structu…		Sindbis virus (SINV)	P[AS]..PP	2	0.531	2	PP	KLC4 KNSL8	Q9NSK0
P03317	Polyprotein P1234 (P1234) (Non-structural polyprotein) (p270 nonstructural polyprotein) [Cleaved into: Polyprotein P123' (P123'); Polyprotein P123 (P123); mRNA-capping enzyme nsP1 (EC 2.1.1.-) (EC 2.7.7.-) (Non-structural protein 1); Protease nsP2 (EC 3.4.22.-) (EC 3.6.1.15) (EC 3.6.1.74) (EC 3.6.4.13) (Non-structural protein 2) (nsP2); Non-structural protein 3' (nsP3') (EC 3.1.3.84); Non-structu…		Sindbis virus (SINV)	P[AS]..PP	2	0.667	2	PP	KLC4 KNSL8	Q9NSK0
P03410	Protein Tax-2 (Trans-activating transcriptional regulatory protein of HTLV-2)	tax	Human T-cell leukemia virus 2 (HTLV-2)	S..DL..K..[DE]	1.537	0.598	2	[st][defilmvwy].[de]	SPG21 ACP33 BM-019 GL010	Q9NZD8
P03410	Protein Tax-2 (Trans-activating transcriptional regulatory protein of HTLV-2)	tax	Human T-cell leukemia virus 2 (HTLV-2)	S..DL..K..[DE]	1.633	0.612	2	[des]l[de].K[afilmpstv]	SPG21 ACP33 BM-019 GL010	Q9NZD8
P03410	Protein Tax-2 (Trans-activating transcriptional regulatory protein of HTLV-2)	tax	Human T-cell leukemia virus 2 (HTLV-2)	[LV].[DE]D.[LV]	2.939	0.889	4	[lvw]l[de][de]e[lv]	SPG21 ACP33 BM-019 GL010	Q9NZD8
P03410	Protein Tax-2 (Trans-activating transcriptional regulatory protein of HTLV-2)	tax	Human T-cell leukemia virus 2 (HTLV-2)	S..DL..K..[DE]	1.633	0.583	2	[ilm][film]d[ilm]..K	SPG21 ACP33 BM-019 GL010	Q9NZD8
P03410	Protein Tax-2 (Trans-activating transcriptional regulatory protein of HTLV-2)	tax	Human T-cell leukemia virus 2 (HTLV-2)	S..DL..K..[DE]	2.074	0.535	3	g[eilmpv][dens][lm][agrstv].[kr]	SPG21 ACP33 BM-019 GL010	Q9NZD8
P03410	Protein Tax-2 (Trans-activating transcriptional regulatory protein of HTLV-2)	tax	Human T-cell leukemia virus 2 (HTLV-2)	S..DL..K..[DE]	2.017	0.565	3	S[flmy][^p][^p]L	SPG21 ACP33 BM-019 GL010	Q9NZD8
P03410	Protein Tax-2 (Trans-activating transcriptional regulatory protein of HTLV-2)	tax	Human T-cell leukemia virus 2 (HTLV-2)	K.{0,1}KI..L	1.804	0.551	3	K[kr][kr][^ed][^ed]	ZNF581 HSPC189	Q9P0T4
P03410	Protein Tax-2 (Trans-activating transcriptional regulatory protein of HTLV-2)	tax	Human T-cell leukemia virus 2 (HTLV-2)	K.{0,1}KI..L	1.804	0.551	3	K[kr][^ed][kr][^ed]	ZNF581 HSPC189	Q9P0T4
P03410	Protein Tax-2 (Trans-activating transcriptional regulatory protein of HTLV-2)	tax	Human T-cell leukemia virus 2 (HTLV-2)	P.[IM]KT	2	0.531	2	p[st][im]KT	ZNF581 HSPC189	Q9P0T4
P03410	Protein Tax-2 (Trans-activating transcriptional regulatory protein of HTLV-2)	tax	Human T-cell leukemia virus 2 (HTLV-2)	P.[IM]KT	1.537	0.606	2	P.[ilmv]	ZNF581 HSPC189	Q9P0T4
P03410	Protein Tax-2 (Trans-activating transcriptional regulatory protein of HTLV-2)	tax	Human T-cell leukemia virus 2 (HTLV-2)	K.{0,1}KI..L	1.804	0.514	3	K[kr][^ed][^ed]	ZNF581 HSPC189	Q9P0T4
P03410	Protein Tax-2 (Trans-activating transcriptional regulatory protein of HTLV-2)	tax	Human T-cell leukemia virus 2 (HTLV-2)	K.{0,1}KI..L	1.804	0.514	3	K[^ed][kr][^ed]	ZNF581 HSPC189	Q9P0T4
P03410	Protein Tax-2 (Trans-activating transcriptional regulatory protein of HTLV-2)	tax	Human T-cell leukemia virus 2 (HTLV-2)	K.{0,1}KI..L	1.804	0.557	3	K[kr][^ed][kr][kpr]	ZNF581 HSPC189	Q9P0T4
P03410	Protein Tax-2 (Trans-activating transcriptional regulatory protein of HTLV-2)	tax	Human T-cell leukemia virus 2 (HTLV-2)	K.{0,1}KI..L	1.804	0.519	3	K[kr][^ed][kpr]	ZNF581 HSPC189	Q9P0T4
P03410	Protein Tax-2 (Trans-activating transcriptional regulatory protein of HTLV-2)	tax	Human T-cell leukemia virus 2 (HTLV-2)	K.{0,1}KI..L	1.804	0.557	3	K[kr][kr][^ed][^ed]	ZNF581 HSPC189	Q9P0T4
P03410	Protein Tax-2 (Trans-activating transcriptional regulatory protein of HTLV-2)	tax	Human T-cell leukemia virus 2 (HTLV-2)	K.{0,1}KI..L	1.804	0.557	3	K[kr][^ed][kr][^ed]	ZNF581 HSPC189	Q9P0T4
P03410	Protein Tax-2 (Trans-activating transcriptional regulatory protein of HTLV-2)	tax	Human T-cell leukemia virus 2 (HTLV-2)	K.{0,1}KI..L	1.804	0.519	3	K[kr][^ed][^ed]	ZNF581 HSPC189	Q9P0T4
P03410	Protein Tax-2 (Trans-activating transcriptional regulatory protein of HTLV-2)	tax	Human T-cell leukemia virus 2 (HTLV-2)	K.{0,1}KI..L	1.804	0.519	3	K[^ed][kr][^ed]	ZNF581 HSPC189	Q9P0T4
P03410	Protein Tax-2 (Trans-activating transcriptional regulatory protein of HTLV-2)	tax	Human T-cell leukemia virus 2 (HTLV-2)	K.{0,1}KI..L	2.074	0.794	3	[kr][kr]i..[ilmv]	ZNF581 HSPC189	Q9P0T4
P03410	Protein Tax-2 (Trans-activating transcriptional regulatory protein of HTLV-2)	tax	Human T-cell leukemia virus 2 (HTLV-2)	K.{0,1}KI..L	2.074	0.614	3	[kr][kr]i..[ilmv]	ZNF581 HSPC189	Q9P0T4
P03410	Protein Tax-2 (Trans-activating transcriptional regulatory protein of HTLV-2)	tax	Human T-cell leukemia virus 2 (HTLV-2)	K.{0,1}KI..L	2.074	0.519	3	[kr][kr]i..[ilmv]	ZNF581 HSPC189	Q9P0T4
P03410	Protein Tax-2 (Trans-activating transcriptional regulatory protein of HTLV-2)	tax	Human T-cell leukemia virus 2 (HTLV-2)	K.{0,1}KI..L	1.537	0.606	2	[kr][kr]	ZNF581 HSPC189	Q9P0T4
P03410	Protein Tax-2 (Trans-activating transcriptional regulatory protein of HTLV-2)	tax	Human T-cell leukemia virus 2 (HTLV-2)	K.{0,1}KI..L	1.537	0.662	2	[kr][kr]i[st][^p]l	ZNF581 HSPC189	Q9P0T4
P03410	Protein Tax-2 (Trans-activating transcriptional regulatory protein of HTLV-2)	tax	Human T-cell leukemia virus 2 (HTLV-2)	K.{0,1}KI..L	1.804	0.519	3	K[kpr][kr][^ed]	ZNF581 HSPC189	Q9P0T4
P03410	Protein Tax-2 (Trans-activating transcriptional regulatory protein of HTLV-2)	tax	Human T-cell leukemia virus 2 (HTLV-2)	P.[IM]KT	1.769	0.639	2	P.[im][kq]t	ZNF581 HSPC189	Q9P0T4
P03410	Protein Tax-2 (Trans-activating transcriptional regulatory protein of HTLV-2)	tax	Human T-cell leukemia virus 2 (HTLV-2)	P.[IM]KT	1.633	0.583	2	p.[ilm]K	ZNF581 HSPC189	Q9P0T4
P03410	Protein Tax-2 (Trans-activating transcriptional regulatory protein of HTLV-2)	tax	Human T-cell leukemia virus 2 (HTLV-2)	P.[IM]KT	1.769	0.697	2	P.[im][kr]	ZNF581 HSPC189	Q9P0T4
P03410	Protein Tax-2 (Trans-activating transcriptional regulatory protein of HTLV-2)	tax	Human T-cell leukemia virus 2 (HTLV-2)	K.{0,1}KI..L	1.673	0.518	4	[acfhiklmpqrtvy][^d][kr][^d]l.[fl]	ZNF581 HSPC189	Q9P0T4
P03410	Protein Tax-2 (Trans-activating transcriptional regulatory protein of HTLV-2)	tax	Human T-cell leukemia virus 2 (HTLV-2)	K.{0,1}KI..L	1.939	0.57	3	[kr].k[ilpv]p.[ilv]	ZNF581 HSPC189	Q9P0T4
P03410	Protein Tax-2 (Trans-activating transcriptional regulatory protein of HTLV-2)	tax	Human T-cell leukemia virus 2 (HTLV-2)	K.{0,1}KI..L	1.939	0.57	3	[kr].k[ilpv].p[ilv]	ZNF581 HSPC189	Q9P0T4
P03410	Protein Tax-2 (Trans-activating transcriptional regulatory protein of HTLV-2)	tax	Human T-cell leukemia virus 2 (HTLV-2)	K.{0,1}KI..L	1.803	0.622	4	[kr][^p][^p][ilm].L	ZNF581 HSPC189	Q9P0T4
P03410	Protein Tax-2 (Trans-activating transcriptional regulatory protein of HTLV-2)	tax	Human T-cell leukemia virus 2 (HTLV-2)	K.{0,1}KI..L	1.804	0.557	3	K[kr][kr][^ed][kpr]	ZNF581 HSPC189	Q9P0T4
P03410	Protein Tax-2 (Trans-activating transcriptional regulatory protein of HTLV-2)	tax	Human T-cell leukemia virus 2 (HTLV-2)	K.{0,1}KI..L	1.804	0.529	3	K[kr][kr][^ed][^ed][de]	ZNF581 HSPC189	Q9P0T4
F5HC97	DNA polymerase processivity factor (Polymerase accessory protein) (PAP) (Protein ICP36)	UL44	Human cytomegalovirus (strain Merlin) (HHV-5) (Human herpesvirus 5)	FY..D..D	1.537	0.688	2	[dest][^p][agiklmnpqrstv]D	MYEF2 KIAA1341	Q9P2K5
F5HC97	DNA polymerase processivity factor (Polymerase accessory protein) (PAP) (Protein ICP36)	UL44	Human cytomegalovirus (strain Merlin) (HHV-5) (Human herpesvirus 5)	FY..D..D	1.769	0.558	2	Fy.[fwy][de][fy]	MYEF2 KIAA1341	Q9P2K5
F5HC97	DNA polymerase processivity factor (Polymerase accessory protein) (PAP) (Protein ICP36)	UL44	Human cytomegalovirus (strain Merlin) (HHV-5) (Human herpesvirus 5)	FY..D..D	1.769	0.558	2	[de].[ilv]D	MYEF2 KIAA1341	Q9P2K5
P03346	Gag polyprotein (Pr53Gag) [Cleaved into: Matrix protein p19 (MA); Capsid protein p24 (CA); Nucleocapsid protein p15-gag (NC-gag)]	gag	Human T-cell leukemia virus 2 (HTLV-2)	RK.R	1.537	0.512	2	[kr][kr]gr	TFIP11 STIP HSPC006	Q9UBB9
P03346	Gag polyprotein (Pr53Gag) [Cleaved into: Matrix protein p19 (MA); Capsid protein p24 (CA); Nucleocapsid protein p15-gag (NC-gag)]	gag	Human T-cell leukemia virus 2 (HTLV-2)	RK.R	1.537	0.512	2	[kr][kr]gr	TFIP11 STIP HSPC006	Q9UBB9
P03346	Gag polyprotein (Pr53Gag) [Cleaved into: Matrix protein p19 (MA); Capsid protein p24 (CA); Nucleocapsid protein p15-gag (NC-gag)]	gag	Human T-cell leukemia virus 2 (HTLV-2)	RK.R	1.537	0.512	2	[kr][kr]	TFIP11 STIP HSPC006	Q9UBB9
P03346	Gag polyprotein (Pr53Gag) [Cleaved into: Matrix protein p19 (MA); Capsid protein p24 (CA); Nucleocapsid protein p15-gag (NC-gag)]	gag	Human T-cell leukemia virus 2 (HTLV-2)	RK.R	1.537	0.512	2	[kr][kr]gr	TFIP11 STIP HSPC006	Q9UBB9
P03346	Gag polyprotein (Pr53Gag) [Cleaved into: Matrix protein p19 (MA); Capsid protein p24 (CA); Nucleocapsid protein p15-gag (NC-gag)]	gag	Human T-cell leukemia virus 2 (HTLV-2)	R.P.P.{0,1}G	2	0.5	2	r.pvP[dest]G	TFIP11 STIP HSPC006	Q9UBB9
P03346	Gag polyprotein (Pr53Gag) [Cleaved into: Matrix protein p19 (MA); Capsid protein p24 (CA); Nucleocapsid protein p15-gag (NC-gag)]	gag	Human T-cell leukemia virus 2 (HTLV-2)	R.P.P.{0,1}G	2	0.5	2	[agp]PG	TFIP11 STIP HSPC006	Q9UBB9
P03346	Gag polyprotein (Pr53Gag) [Cleaved into: Matrix protein p19 (MA); Capsid protein p24 (CA); Nucleocapsid protein p15-gag (NC-gag)]	gag	Human T-cell leukemia virus 2 (HTLV-2)	R.P.P.{0,1}G	2	0.5	2	r.pvP[dest]G	TFIP11 STIP HSPC006	Q9UBB9
P03346	Gag polyprotein (Pr53Gag) [Cleaved into: Matrix protein p19 (MA); Capsid protein p24 (CA); Nucleocapsid protein p15-gag (NC-gag)]	gag	Human T-cell leukemia virus 2 (HTLV-2)	R.P.P.{0,1}G	2	0.5	2	r.pvP[dest]G	TFIP11 STIP HSPC006	Q9UBB9
P03346	Gag polyprotein (Pr53Gag) [Cleaved into: Matrix protein p19 (MA); Capsid protein p24 (CA); Nucleocapsid protein p15-gag (NC-gag)]	gag	Human T-cell leukemia virus 2 (HTLV-2)	R.P.P.{0,1}G	2	0.745	2	[^p]PG	TFIP11 STIP HSPC006	Q9UBB9
P03346	Gag polyprotein (Pr53Gag) [Cleaved into: Matrix protein p19 (MA); Capsid protein p24 (CA); Nucleocapsid protein p15-gag (NC-gag)]	gag	Human T-cell leukemia virus 2 (HTLV-2)	R.P.P.{0,1}G	2	0.5	2	PyPg	TFIP11 STIP HSPC006	Q9UBB9
P03346	Gag polyprotein (Pr53Gag) [Cleaved into: Matrix protein p19 (MA); Capsid protein p24 (CA); Nucleocapsid protein p15-gag (NC-gag)]	gag	Human T-cell leukemia virus 2 (HTLV-2)	R.P.P.{0,1}G	2.537	0.825	3	R.p[agpv][deip]G	TFIP11 STIP HSPC006	Q9UBB9
P03346	Gag polyprotein (Pr53Gag) [Cleaved into: Matrix protein p19 (MA); Capsid protein p24 (CA); Nucleocapsid protein p15-gag (NC-gag)]	gag	Human T-cell leukemia virus 2 (HTLV-2)	R.P.P.{0,1}G	1.769	0.52	2	[kr].p[ilpv]Pg	TFIP11 STIP HSPC006	Q9UBB9
P03346	Gag polyprotein (Pr53Gag) [Cleaved into: Matrix protein p19 (MA); Capsid protein p24 (CA); Nucleocapsid protein p15-gag (NC-gag)]	gag	Human T-cell leukemia virus 2 (HTLV-2)	RK.R	1.572	0.524	3	[kr][kr][kr][^ed]	TFIP11 STIP HSPC006	Q9UBB9
P03346	Gag polyprotein (Pr53Gag) [Cleaved into: Matrix protein p19 (MA); Capsid protein p24 (CA); Nucleocapsid protein p15-gag (NC-gag)]	gag	Human T-cell leukemia virus 2 (HTLV-2)	RK.R	1.537	0.512	2	[kr][kr][^ed]	TFIP11 STIP HSPC006	Q9UBB9
P03346	Gag polyprotein (Pr53Gag) [Cleaved into: Matrix protein p19 (MA); Capsid protein p24 (CA); Nucleocapsid protein p15-gag (NC-gag)]	gag	Human T-cell leukemia virus 2 (HTLV-2)	RK.R	1.572	0.524	3	[kr][kr][kr][^ed]	TFIP11 STIP HSPC006	Q9UBB9
P03346	Gag polyprotein (Pr53Gag) [Cleaved into: Matrix protein p19 (MA); Capsid protein p24 (CA); Nucleocapsid protein p15-gag (NC-gag)]	gag	Human T-cell leukemia virus 2 (HTLV-2)	RK.R	1.537	0.512	2	[kr][kr][^ed]	TFIP11 STIP HSPC006	Q9UBB9
P03346	Gag polyprotein (Pr53Gag) [Cleaved into: Matrix protein p19 (MA); Capsid protein p24 (CA); Nucleocapsid protein p15-gag (NC-gag)]	gag	Human T-cell leukemia virus 2 (HTLV-2)	RK.R	2.402	0.801	3	R[hkr].[kr]	TFIP11 STIP HSPC006	Q9UBB9
P03346	Gag polyprotein (Pr53Gag) [Cleaved into: Matrix protein p19 (MA); Capsid protein p24 (CA); Nucleocapsid protein p15-gag (NC-gag)]	gag	Human T-cell leukemia virus 2 (HTLV-2)	RK.R	1.521	0.507	3	[hkr][acfhiklmpqrtvy][^d][kr]	TFIP11 STIP HSPC006	Q9UBB9
P03346	Gag polyprotein (Pr53Gag) [Cleaved into: Matrix protein p19 (MA); Capsid protein p24 (CA); Nucleocapsid protein p15-gag (NC-gag)]	gag	Human T-cell leukemia virus 2 (HTLV-2)	RK.R	2.769	0.923	3	RK[^ed][kr]	TFIP11 STIP HSPC006	Q9UBB9
P03346	Gag polyprotein (Pr53Gag) [Cleaved into: Matrix protein p19 (MA); Capsid protein p24 (CA); Nucleocapsid protein p15-gag (NC-gag)]	gag	Human T-cell leukemia virus 2 (HTLV-2)	RK.R	2.402	0.801	3	[kpr]K[kr][kr]	TFIP11 STIP HSPC006	Q9UBB9
P03346	Gag polyprotein (Pr53Gag) [Cleaved into: Matrix protein p19 (MA); Capsid protein p24 (CA); Nucleocapsid protein p15-gag (NC-gag)]	gag	Human T-cell leukemia virus 2 (HTLV-2)	RK.R	1.668	0.556	3	[kpr]K[kr][^ed]	TFIP11 STIP HSPC006	Q9UBB9
P03346	Gag polyprotein (Pr53Gag) [Cleaved into: Matrix protein p19 (MA); Capsid protein p24 (CA); Nucleocapsid protein p15-gag (NC-gag)]	gag	Human T-cell leukemia virus 2 (HTLV-2)	RK.R	2.035	0.678	3	RK[kr][^ed]	TFIP11 STIP HSPC006	Q9UBB9
P03346	Gag polyprotein (Pr53Gag) [Cleaved into: Matrix protein p19 (MA); Capsid protein p24 (CA); Nucleocapsid protein p15-gag (NC-gag)]	gag	Human T-cell leukemia virus 2 (HTLV-2)	RK.R	2.769	0.923	3	RK[^ed][kr]	TFIP11 STIP HSPC006	Q9UBB9
P03346	Gag polyprotein (Pr53Gag) [Cleaved into: Matrix protein p19 (MA); Capsid protein p24 (CA); Nucleocapsid protein p15-gag (NC-gag)]	gag	Human T-cell leukemia virus 2 (HTLV-2)	RK.R	1.804	0.601	3	[^ed]K[kr][kr]	TFIP11 STIP HSPC006	Q9UBB9
P03346	Gag polyprotein (Pr53Gag) [Cleaved into: Matrix protein p19 (MA); Capsid protein p24 (CA); Nucleocapsid protein p15-gag (NC-gag)]	gag	Human T-cell leukemia virus 2 (HTLV-2)	RK.R	2.035	0.678	3	RK[kr][^ed]	TFIP11 STIP HSPC006	Q9UBB9
P03346	Gag polyprotein (Pr53Gag) [Cleaved into: Matrix protein p19 (MA); Capsid protein p24 (CA); Nucleocapsid protein p15-gag (NC-gag)]	gag	Human T-cell leukemia virus 2 (HTLV-2)	RK.R	2.769	0.923	3	RK[^ed][kr]	TFIP11 STIP HSPC006	Q9UBB9
P03346	Gag polyprotein (Pr53Gag) [Cleaved into: Matrix protein p19 (MA); Capsid protein p24 (CA); Nucleocapsid protein p15-gag (NC-gag)]	gag	Human T-cell leukemia virus 2 (HTLV-2)	RK.R	2	0.667	2	RklR	TFIP11 STIP HSPC006	Q9UBB9
P03363	Gag-Pro-Pol polyprotein (Pr160Gag-Pro-Pol) [Cleaved into: Matrix protein p19 (MA); Capsid protein p24 (CA); Nucleocapsid protein p15-pro (NC') (NC-pro); Protease (PR) (EC 3.4.23.-); p1; Reverse transcriptase/ribonuclease H (RT) (EC 2.7.7.49) (EC 2.7.7.7) (EC 3.1.26.4); Integrase (IN) (EC 2.7.7.-) (EC 3.1.-.-)]	gag-pro-pol	Human T-cell leukemia virus 2 (HTLV-2)	R.P.P.{0,1}G	2	0.5	2	r.pvP[dest]G	TFIP11 STIP HSPC006	Q9UBB9
P03363	Gag-Pro-Pol polyprotein (Pr160Gag-Pro-Pol) [Cleaved into: Matrix protein p19 (MA); Capsid protein p24 (CA); Nucleocapsid protein p15-pro (NC') (NC-pro); Protease (PR) (EC 3.4.23.-); p1; Reverse transcriptase/ribonuclease H (RT) (EC 2.7.7.49) (EC 2.7.7.7) (EC 3.1.26.4); Integrase (IN) (EC 2.7.7.-) (EC 3.1.-.-)]	gag-pro-pol	Human T-cell leukemia virus 2 (HTLV-2)	R.P.P.{0,1}G	2	0.5	2	r.pvP[dest]G	TFIP11 STIP HSPC006	Q9UBB9
P03363	Gag-Pro-Pol polyprotein (Pr160Gag-Pro-Pol) [Cleaved into: Matrix protein p19 (MA); Capsid protein p24 (CA); Nucleocapsid protein p15-pro (NC') (NC-pro); Protease (PR) (EC 3.4.23.-); p1; Reverse transcriptase/ribonuclease H (RT) (EC 2.7.7.49) (EC 2.7.7.7) (EC 3.1.26.4); Integrase (IN) (EC 2.7.7.-) (EC 3.1.-.-)]	gag-pro-pol	Human T-cell leukemia virus 2 (HTLV-2)	R.P.P.{0,1}G	2	0.5	2	r.pvP[dest]G	TFIP11 STIP HSPC006	Q9UBB9
P03363	Gag-Pro-Pol polyprotein (Pr160Gag-Pro-Pol) [Cleaved into: Matrix protein p19 (MA); Capsid protein p24 (CA); Nucleocapsid protein p15-pro (NC') (NC-pro); Protease (PR) (EC 3.4.23.-); p1; Reverse transcriptase/ribonuclease H (RT) (EC 2.7.7.49) (EC 2.7.7.7) (EC 3.1.26.4); Integrase (IN) (EC 2.7.7.-) (EC 3.1.-.-)]	gag-pro-pol	Human T-cell leukemia virus 2 (HTLV-2)	R.P.P.{0,1}G	2	0.5	2	[agp]PG	TFIP11 STIP HSPC006	Q9UBB9
P03363	Gag-Pro-Pol polyprotein (Pr160Gag-Pro-Pol) [Cleaved into: Matrix protein p19 (MA); Capsid protein p24 (CA); Nucleocapsid protein p15-pro (NC') (NC-pro); Protease (PR) (EC 3.4.23.-); p1; Reverse transcriptase/ribonuclease H (RT) (EC 2.7.7.49) (EC 2.7.7.7) (EC 3.1.26.4); Integrase (IN) (EC 2.7.7.-) (EC 3.1.-.-)]	gag-pro-pol	Human T-cell leukemia virus 2 (HTLV-2)	R.P.P.{0,1}G	2.537	0.825	3	R.p[agpv][deip]G	TFIP11 STIP HSPC006	Q9UBB9
P03363	Gag-Pro-Pol polyprotein (Pr160Gag-Pro-Pol) [Cleaved into: Matrix protein p19 (MA); Capsid protein p24 (CA); Nucleocapsid protein p15-pro (NC') (NC-pro); Protease (PR) (EC 3.4.23.-); p1; Reverse transcriptase/ribonuclease H (RT) (EC 2.7.7.49) (EC 2.7.7.7) (EC 3.1.26.4); Integrase (IN) (EC 2.7.7.-) (EC 3.1.-.-)]	gag-pro-pol	Human T-cell leukemia virus 2 (HTLV-2)	R.P.P.{0,1}G	1.769	0.52	2	[kr].p[ilpv]Pg	TFIP11 STIP HSPC006	Q9UBB9
P03363	Gag-Pro-Pol polyprotein (Pr160Gag-Pro-Pol) [Cleaved into: Matrix protein p19 (MA); Capsid protein p24 (CA); Nucleocapsid protein p15-pro (NC') (NC-pro); Protease (PR) (EC 3.4.23.-); p1; Reverse transcriptase/ribonuclease H (RT) (EC 2.7.7.49) (EC 2.7.7.7) (EC 3.1.26.4); Integrase (IN) (EC 2.7.7.-) (EC 3.1.-.-)]	gag-pro-pol	Human T-cell leukemia virus 2 (HTLV-2)	R.P.P.{0,1}G	2	0.745	2	[^p]PG	TFIP11 STIP HSPC006	Q9UBB9
P03363	Gag-Pro-Pol polyprotein (Pr160Gag-Pro-Pol) [Cleaved into: Matrix protein p19 (MA); Capsid protein p24 (CA); Nucleocapsid protein p15-pro (NC') (NC-pro); Protease (PR) (EC 3.4.23.-); p1; Reverse transcriptase/ribonuclease H (RT) (EC 2.7.7.49) (EC 2.7.7.7) (EC 3.1.26.4); Integrase (IN) (EC 2.7.7.-) (EC 3.1.-.-)]	gag-pro-pol	Human T-cell leukemia virus 2 (HTLV-2)	R.P.P.{0,1}G	2	0.5	2	PyPg	TFIP11 STIP HSPC006	Q9UBB9
P03363	Gag-Pro-Pol polyprotein (Pr160Gag-Pro-Pol) [Cleaved into: Matrix protein p19 (MA); Capsid protein p24 (CA); Nucleocapsid protein p15-pro (NC') (NC-pro); Protease (PR) (EC 3.4.23.-); p1; Reverse transcriptase/ribonuclease H (RT) (EC 2.7.7.49) (EC 2.7.7.7) (EC 3.1.26.4); Integrase (IN) (EC 2.7.7.-) (EC 3.1.-.-)]	gag-pro-pol	Human T-cell leukemia virus 2 (HTLV-2)	R.P.P.{0,1}G	2	0.5	2	PyPg	TFIP11 STIP HSPC006	Q9UBB9
P03363	Gag-Pro-Pol polyprotein (Pr160Gag-Pro-Pol) [Cleaved into: Matrix protein p19 (MA); Capsid protein p24 (CA); Nucleocapsid protein p15-pro (NC') (NC-pro); Protease (PR) (EC 3.4.23.-); p1; Reverse transcriptase/ribonuclease H (RT) (EC 2.7.7.49) (EC 2.7.7.7) (EC 3.1.26.4); Integrase (IN) (EC 2.7.7.-) (EC 3.1.-.-)]	gag-pro-pol	Human T-cell leukemia virus 2 (HTLV-2)	R.P.P.{0,1}G	3	0.75	3	P.PG	TFIP11 STIP HSPC006	Q9UBB9
P03346	Gag polyprotein (Pr53Gag) [Cleaved into: Matrix protein p19 (MA); Capsid protein p24 (CA); Nucleocapsid protein p15-gag (NC-gag)]	gag	Human T-cell leukemia virus 2 (HTLV-2)	R.P.P.{0,1}G	2	0.5	2	PyPg	TFIP11 STIP HSPC006	Q9UBB9
P03346	Gag polyprotein (Pr53Gag) [Cleaved into: Matrix protein p19 (MA); Capsid protein p24 (CA); Nucleocapsid protein p15-gag (NC-gag)]	gag	Human T-cell leukemia virus 2 (HTLV-2)	R.P.P.{0,1}G	3	0.75	3	P.PG	TFIP11 STIP HSPC006	Q9UBB9
P03346	Gag polyprotein (Pr53Gag) [Cleaved into: Matrix protein p19 (MA); Capsid protein p24 (CA); Nucleocapsid protein p15-gag (NC-gag)]	gag	Human T-cell leukemia virus 2 (HTLV-2)	R.P.P.{0,1}G	2	0.565	2	[flwy]P.Pp	TFIP11 STIP HSPC006	Q9UBB9
P03346	Gag polyprotein (Pr53Gag) [Cleaved into: Matrix protein p19 (MA); Capsid protein p24 (CA); Nucleocapsid protein p15-gag (NC-gag)]	gag	Human T-cell leukemia virus 2 (HTLV-2)	R.P.P.{0,1}G	2	0.5	2	r[filmv]P.P[de]	TFIP11 STIP HSPC006	Q9UBB9
P03346	Gag polyprotein (Pr53Gag) [Cleaved into: Matrix protein p19 (MA); Capsid protein p24 (CA); Nucleocapsid protein p15-gag (NC-gag)]	gag	Human T-cell leukemia virus 2 (HTLV-2)	R.P.P.{0,1}G	3.402	0.85	4	[hqr].P[lp]Pp[gs]	TFIP11 STIP HSPC006	Q9UBB9
P03346	Gag polyprotein (Pr53Gag) [Cleaved into: Matrix protein p19 (MA); Capsid protein p24 (CA); Nucleocapsid protein p15-gag (NC-gag)]	gag	Human T-cell leukemia virus 2 (HTLV-2)	R.P.P.{0,1}G	2.572	0.643	4	[kr][^ed][^ed]fP[ag]	TFIP11 STIP HSPC006	Q9UBB9
P03346	Gag polyprotein (Pr53Gag) [Cleaved into: Matrix protein p19 (MA); Capsid protein p24 (CA); Nucleocapsid protein p15-gag (NC-gag)]	gag	Human T-cell leukemia virus 2 (HTLV-2)	R.P.P.{0,1}G	2.537	0.634	3	pPp[ap]p[gl]	TFIP11 STIP HSPC006	Q9UBB9
P03346	Gag polyprotein (Pr53Gag) [Cleaved into: Matrix protein p19 (MA); Capsid protein p24 (CA); Nucleocapsid protein p15-gag (NC-gag)]	gag	Human T-cell leukemia virus 2 (HTLV-2)	R.P.P.{0,1}G	2	0.5	2	pPlP	TFIP11 STIP HSPC006	Q9UBB9
P03346	Gag polyprotein (Pr53Gag) [Cleaved into: Matrix protein p19 (MA); Capsid protein p24 (CA); Nucleocapsid protein p15-gag (NC-gag)]	gag	Human T-cell leukemia virus 2 (HTLV-2)	R.P.P.{0,1}G	2	0.605	2	R[apsv]p[st]P	TFIP11 STIP HSPC006	Q9UBB9
P03346	Gag polyprotein (Pr53Gag) [Cleaved into: Matrix protein p19 (MA); Capsid protein p24 (CA); Nucleocapsid protein p15-gag (NC-gag)]	gag	Human T-cell leukemia virus 2 (HTLV-2)	RK.R	2	1	2	RK	TFIP11 STIP HSPC006	Q9UBB9
P03346	Gag polyprotein (Pr53Gag) [Cleaved into: Matrix protein p19 (MA); Capsid protein p24 (CA); Nucleocapsid protein p15-gag (NC-gag)]	gag	Human T-cell leukemia virus 2 (HTLV-2)	RK.R	2	0.722	2	Rk[kr]R	TFIP11 STIP HSPC006	Q9UBB9
P03346	Gag polyprotein (Pr53Gag) [Cleaved into: Matrix protein p19 (MA); Capsid protein p24 (CA); Nucleocapsid protein p15-gag (NC-gag)]	gag	Human T-cell leukemia virus 2 (HTLV-2)	RK.R	1.572	0.524	3	[kr][kr][kr][^ed]	TFIP11 STIP HSPC006	Q9UBB9
P03346	Gag polyprotein (Pr53Gag) [Cleaved into: Matrix protein p19 (MA); Capsid protein p24 (CA); Nucleocapsid protein p15-gag (NC-gag)]	gag	Human T-cell leukemia virus 2 (HTLV-2)	RK.R	1.537	0.512	2	[kr][kr][^ed]	TFIP11 STIP HSPC006	Q9UBB9
P03346	Gag polyprotein (Pr53Gag) [Cleaved into: Matrix protein p19 (MA); Capsid protein p24 (CA); Nucleocapsid protein p15-gag (NC-gag)]	gag	Human T-cell leukemia virus 2 (HTLV-2)	RK.R	1.572	0.524	3	[kr][kr][kr][^ed]	TFIP11 STIP HSPC006	Q9UBB9
P03346	Gag polyprotein (Pr53Gag) [Cleaved into: Matrix protein p19 (MA); Capsid protein p24 (CA); Nucleocapsid protein p15-gag (NC-gag)]	gag	Human T-cell leukemia virus 2 (HTLV-2)	RK.R	1.537	0.512	2	[kr][kr][^ed]	TFIP11 STIP HSPC006	Q9UBB9
P03363	Gag-Pro-Pol polyprotein (Pr160Gag-Pro-Pol) [Cleaved into: Matrix protein p19 (MA); Capsid protein p24 (CA); Nucleocapsid protein p15-pro (NC') (NC-pro); Protease (PR) (EC 3.4.23.-); p1; Reverse transcriptase/ribonuclease H (RT) (EC 2.7.7.49) (EC 2.7.7.7) (EC 3.1.26.4); Integrase (IN) (EC 2.7.7.-) (EC 3.1.-.-)]	gag-pro-pol	Human T-cell leukemia virus 2 (HTLV-2)	RK.R	1.572	0.524	3	[kr][kr][kr][^ed]	TFIP11 STIP HSPC006	Q9UBB9
P03363	Gag-Pro-Pol polyprotein (Pr160Gag-Pro-Pol) [Cleaved into: Matrix protein p19 (MA); Capsid protein p24 (CA); Nucleocapsid protein p15-pro (NC') (NC-pro); Protease (PR) (EC 3.4.23.-); p1; Reverse transcriptase/ribonuclease H (RT) (EC 2.7.7.49) (EC 2.7.7.7) (EC 3.1.26.4); Integrase (IN) (EC 2.7.7.-) (EC 3.1.-.-)]	gag-pro-pol	Human T-cell leukemia virus 2 (HTLV-2)	RK.R	1.537	0.512	2	[kr][kr][^ed]	TFIP11 STIP HSPC006	Q9UBB9
P03363	Gag-Pro-Pol polyprotein (Pr160Gag-Pro-Pol) [Cleaved into: Matrix protein p19 (MA); Capsid protein p24 (CA); Nucleocapsid protein p15-pro (NC') (NC-pro); Protease (PR) (EC 3.4.23.-); p1; Reverse transcriptase/ribonuclease H (RT) (EC 2.7.7.49) (EC 2.7.7.7) (EC 3.1.26.4); Integrase (IN) (EC 2.7.7.-) (EC 3.1.-.-)]	gag-pro-pol	Human T-cell leukemia virus 2 (HTLV-2)	RK.R	2.402	0.801	3	R[hkr].[kr]	TFIP11 STIP HSPC006	Q9UBB9
P03363	Gag-Pro-Pol polyprotein (Pr160Gag-Pro-Pol) [Cleaved into: Matrix protein p19 (MA); Capsid protein p24 (CA); Nucleocapsid protein p15-pro (NC') (NC-pro); Protease (PR) (EC 3.4.23.-); p1; Reverse transcriptase/ribonuclease H (RT) (EC 2.7.7.49) (EC 2.7.7.7) (EC 3.1.26.4); Integrase (IN) (EC 2.7.7.-) (EC 3.1.-.-)]	gag-pro-pol	Human T-cell leukemia virus 2 (HTLV-2)	RK.R	1.521	0.507	3	[hkr][acfhiklmpqrtvy][^d][kr]	TFIP11 STIP HSPC006	Q9UBB9
P03363	Gag-Pro-Pol polyprotein (Pr160Gag-Pro-Pol) [Cleaved into: Matrix protein p19 (MA); Capsid protein p24 (CA); Nucleocapsid protein p15-pro (NC') (NC-pro); Protease (PR) (EC 3.4.23.-); p1; Reverse transcriptase/ribonuclease H (RT) (EC 2.7.7.49) (EC 2.7.7.7) (EC 3.1.26.4); Integrase (IN) (EC 2.7.7.-) (EC 3.1.-.-)]	gag-pro-pol	Human T-cell leukemia virus 2 (HTLV-2)	RK.R	1.537	0.512	2	[kr][kr]gr	TFIP11 STIP HSPC006	Q9UBB9
P03363	Gag-Pro-Pol polyprotein (Pr160Gag-Pro-Pol) [Cleaved into: Matrix protein p19 (MA); Capsid protein p24 (CA); Nucleocapsid protein p15-pro (NC') (NC-pro); Protease (PR) (EC 3.4.23.-); p1; Reverse transcriptase/ribonuclease H (RT) (EC 2.7.7.49) (EC 2.7.7.7) (EC 3.1.26.4); Integrase (IN) (EC 2.7.7.-) (EC 3.1.-.-)]	gag-pro-pol	Human T-cell leukemia virus 2 (HTLV-2)	RK.R	1.537	0.512	2	[kr][kr]gr	TFIP11 STIP HSPC006	Q9UBB9
P03363	Gag-Pro-Pol polyprotein (Pr160Gag-Pro-Pol) [Cleaved into: Matrix protein p19 (MA); Capsid protein p24 (CA); Nucleocapsid protein p15-pro (NC') (NC-pro); Protease (PR) (EC 3.4.23.-); p1; Reverse transcriptase/ribonuclease H (RT) (EC 2.7.7.49) (EC 2.7.7.7) (EC 3.1.26.4); Integrase (IN) (EC 2.7.7.-) (EC 3.1.-.-)]	gag-pro-pol	Human T-cell leukemia virus 2 (HTLV-2)	RK.R	1.537	0.512	2	[kr][kr]gr	TFIP11 STIP HSPC006	Q9UBB9
P03363	Gag-Pro-Pol polyprotein (Pr160Gag-Pro-Pol) [Cleaved into: Matrix protein p19 (MA); Capsid protein p24 (CA); Nucleocapsid protein p15-pro (NC') (NC-pro); Protease (PR) (EC 3.4.23.-); p1; Reverse transcriptase/ribonuclease H (RT) (EC 2.7.7.49) (EC 2.7.7.7) (EC 3.1.26.4); Integrase (IN) (EC 2.7.7.-) (EC 3.1.-.-)]	gag-pro-pol	Human T-cell leukemia virus 2 (HTLV-2)	RK.R	1.537	0.512	2	[kr][kr]	TFIP11 STIP HSPC006	Q9UBB9
P03363	Gag-Pro-Pol polyprotein (Pr160Gag-Pro-Pol) [Cleaved into: Matrix protein p19 (MA); Capsid protein p24 (CA); Nucleocapsid protein p15-pro (NC') (NC-pro); Protease (PR) (EC 3.4.23.-); p1; Reverse transcriptase/ribonuclease H (RT) (EC 2.7.7.49) (EC 2.7.7.7) (EC 3.1.26.4); Integrase (IN) (EC 2.7.7.-) (EC 3.1.-.-)]	gag-pro-pol	Human T-cell leukemia virus 2 (HTLV-2)	RK.R	1.537	0.589	2	[kr][kr].r	TFIP11 STIP HSPC006	Q9UBB9
P03363	Gag-Pro-Pol polyprotein (Pr160Gag-Pro-Pol) [Cleaved into: Matrix protein p19 (MA); Capsid protein p24 (CA); Nucleocapsid protein p15-pro (NC') (NC-pro); Protease (PR) (EC 3.4.23.-); p1; Reverse transcriptase/ribonuclease H (RT) (EC 2.7.7.49) (EC 2.7.7.7) (EC 3.1.26.4); Integrase (IN) (EC 2.7.7.-) (EC 3.1.-.-)]	gag-pro-pol	Human T-cell leukemia virus 2 (HTLV-2)	RK.R	2.306	0.769	3	[kr][kr].[kr]	TFIP11 STIP HSPC006	Q9UBB9
P03363	Gag-Pro-Pol polyprotein (Pr160Gag-Pro-Pol) [Cleaved into: Matrix protein p19 (MA); Capsid protein p24 (CA); Nucleocapsid protein p15-pro (NC') (NC-pro); Protease (PR) (EC 3.4.23.-); p1; Reverse transcriptase/ribonuclease H (RT) (EC 2.7.7.49) (EC 2.7.7.7) (EC 3.1.26.4); Integrase (IN) (EC 2.7.7.-) (EC 3.1.-.-)]	gag-pro-pol	Human T-cell leukemia virus 2 (HTLV-2)	RK.R	2.306	0.769	3	[kr][kr][kr][kr]	TFIP11 STIP HSPC006	Q9UBB9
P03363	Gag-Pro-Pol polyprotein (Pr160Gag-Pro-Pol) [Cleaved into: Matrix protein p19 (MA); Capsid protein p24 (CA); Nucleocapsid protein p15-pro (NC') (NC-pro); Protease (PR) (EC 3.4.23.-); p1; Reverse transcriptase/ribonuclease H (RT) (EC 2.7.7.49) (EC 2.7.7.7) (EC 3.1.26.4); Integrase (IN) (EC 2.7.7.-) (EC 3.1.-.-)]	gag-pro-pol	Human T-cell leukemia virus 2 (HTLV-2)	RK.R	1.537	0.512	2	[kr][kr]	TFIP11 STIP HSPC006	Q9UBB9
P03363	Gag-Pro-Pol polyprotein (Pr160Gag-Pro-Pol) [Cleaved into: Matrix protein p19 (MA); Capsid protein p24 (CA); Nucleocapsid protein p15-pro (NC') (NC-pro); Protease (PR) (EC 3.4.23.-); p1; Reverse transcriptase/ribonuclease H (RT) (EC 2.7.7.49) (EC 2.7.7.7) (EC 3.1.26.4); Integrase (IN) (EC 2.7.7.-) (EC 3.1.-.-)]	gag-pro-pol	Human T-cell leukemia virus 2 (HTLV-2)	RK.R	1.537	0.512	2	[kr][kr]	TFIP11 STIP HSPC006	Q9UBB9
P03363	Gag-Pro-Pol polyprotein (Pr160Gag-Pro-Pol) [Cleaved into: Matrix protein p19 (MA); Capsid protein p24 (CA); Nucleocapsid protein p15-pro (NC') (NC-pro); Protease (PR) (EC 3.4.23.-); p1; Reverse transcriptase/ribonuclease H (RT) (EC 2.7.7.49) (EC 2.7.7.7) (EC 3.1.26.4); Integrase (IN) (EC 2.7.7.-) (EC 3.1.-.-)]	gag-pro-pol	Human T-cell leukemia virus 2 (HTLV-2)	RK.R	1.769	0.59	2	[kr]K.	TFIP11 STIP HSPC006	Q9UBB9
P03363	Gag-Pro-Pol polyprotein (Pr160Gag-Pro-Pol) [Cleaved into: Matrix protein p19 (MA); Capsid protein p24 (CA); Nucleocapsid protein p15-pro (NC') (NC-pro); Protease (PR) (EC 3.4.23.-); p1; Reverse transcriptase/ribonuclease H (RT) (EC 2.7.7.49) (EC 2.7.7.7) (EC 3.1.26.4); Integrase (IN) (EC 2.7.7.-) (EC 3.1.-.-)]	gag-pro-pol	Human T-cell leukemia virus 2 (HTLV-2)	RK.R	1.769	0.59	2	[kr]K.	TFIP11 STIP HSPC006	Q9UBB9
P03363	Gag-Pro-Pol polyprotein (Pr160Gag-Pro-Pol) [Cleaved into: Matrix protein p19 (MA); Capsid protein p24 (CA); Nucleocapsid protein p15-pro (NC') (NC-pro); Protease (PR) (EC 3.4.23.-); p1; Reverse transcriptase/ribonuclease H (RT) (EC 2.7.7.49) (EC 2.7.7.7) (EC 3.1.26.4); Integrase (IN) (EC 2.7.7.-) (EC 3.1.-.-)]	gag-pro-pol	Human T-cell leukemia virus 2 (HTLV-2)	RK.R	1.769	0.639	2	[kr].R	TFIP11 STIP HSPC006	Q9UBB9
P03363	Gag-Pro-Pol polyprotein (Pr160Gag-Pro-Pol) [Cleaved into: Matrix protein p19 (MA); Capsid protein p24 (CA); Nucleocapsid protein p15-pro (NC') (NC-pro); Protease (PR) (EC 3.4.23.-); p1; Reverse transcriptase/ribonuclease H (RT) (EC 2.7.7.49) (EC 2.7.7.7) (EC 3.1.26.4); Integrase (IN) (EC 2.7.7.-) (EC 3.1.-.-)]	gag-pro-pol	Human T-cell leukemia virus 2 (HTLV-2)	RK.R	1.537	0.512	2	[kr][kr]	TFIP11 STIP HSPC006	Q9UBB9
P03363	Gag-Pro-Pol polyprotein (Pr160Gag-Pro-Pol) [Cleaved into: Matrix protein p19 (MA); Capsid protein p24 (CA); Nucleocapsid protein p15-pro (NC') (NC-pro); Protease (PR) (EC 3.4.23.-); p1; Reverse transcriptase/ribonuclease H (RT) (EC 2.7.7.49) (EC 2.7.7.7) (EC 3.1.26.4); Integrase (IN) (EC 2.7.7.-) (EC 3.1.-.-)]	gag-pro-pol	Human T-cell leukemia virus 2 (HTLV-2)	RK.R	1.537	0.512	2	[kr][kr][^p]	TFIP11 STIP HSPC006	Q9UBB9
P03363	Gag-Pro-Pol polyprotein (Pr160Gag-Pro-Pol) [Cleaved into: Matrix protein p19 (MA); Capsid protein p24 (CA); Nucleocapsid protein p15-pro (NC') (NC-pro); Protease (PR) (EC 3.4.23.-); p1; Reverse transcriptase/ribonuclease H (RT) (EC 2.7.7.49) (EC 2.7.7.7) (EC 3.1.26.4); Integrase (IN) (EC 2.7.7.-) (EC 3.1.-.-)]	gag-pro-pol	Human T-cell leukemia virus 2 (HTLV-2)	RK.R	1.554	0.518	3	[kr][kr][^p][^p]	TFIP11 STIP HSPC006	Q9UBB9
P03363	Gag-Pro-Pol polyprotein (Pr160Gag-Pro-Pol) [Cleaved into: Matrix protein p19 (MA); Capsid protein p24 (CA); Nucleocapsid protein p15-pro (NC') (NC-pro); Protease (PR) (EC 3.4.23.-); p1; Reverse transcriptase/ribonuclease H (RT) (EC 2.7.7.49) (EC 2.7.7.7) (EC 3.1.26.4); Integrase (IN) (EC 2.7.7.-) (EC 3.1.-.-)]	gag-pro-pol	Human T-cell leukemia virus 2 (HTLV-2)	RK.R	1.554	0.518	3	[kr][kr][^p][^p]	TFIP11 STIP HSPC006	Q9UBB9
P03363	Gag-Pro-Pol polyprotein (Pr160Gag-Pro-Pol) [Cleaved into: Matrix protein p19 (MA); Capsid protein p24 (CA); Nucleocapsid protein p15-pro (NC') (NC-pro); Protease (PR) (EC 3.4.23.-); p1; Reverse transcriptase/ribonuclease H (RT) (EC 2.7.7.49) (EC 2.7.7.7) (EC 3.1.26.4); Integrase (IN) (EC 2.7.7.-) (EC 3.1.-.-)]	gag-pro-pol	Human T-cell leukemia virus 2 (HTLV-2)	RK.R	1.554	0.518	3	[kr][kr][^p][^p]	TFIP11 STIP HSPC006	Q9UBB9
P03363	Gag-Pro-Pol polyprotein (Pr160Gag-Pro-Pol) [Cleaved into: Matrix protein p19 (MA); Capsid protein p24 (CA); Nucleocapsid protein p15-pro (NC') (NC-pro); Protease (PR) (EC 3.4.23.-); p1; Reverse transcriptase/ribonuclease H (RT) (EC 2.7.7.49) (EC 2.7.7.7) (EC 3.1.26.4); Integrase (IN) (EC 2.7.7.-) (EC 3.1.-.-)]	gag-pro-pol	Human T-cell leukemia virus 2 (HTLV-2)	RK.R	1.537	0.512	2	[kr][kr]	TFIP11 STIP HSPC006	Q9UBB9
P03363	Gag-Pro-Pol polyprotein (Pr160Gag-Pro-Pol) [Cleaved into: Matrix protein p19 (MA); Capsid protein p24 (CA); Nucleocapsid protein p15-pro (NC') (NC-pro); Protease (PR) (EC 3.4.23.-); p1; Reverse transcriptase/ribonuclease H (RT) (EC 2.7.7.49) (EC 2.7.7.7) (EC 3.1.26.4); Integrase (IN) (EC 2.7.7.-) (EC 3.1.-.-)]	gag-pro-pol	Human T-cell leukemia virus 2 (HTLV-2)	RK.R	1.537	0.512	2	[kr][kr][^p]	TFIP11 STIP HSPC006	Q9UBB9
P03363	Gag-Pro-Pol polyprotein (Pr160Gag-Pro-Pol) [Cleaved into: Matrix protein p19 (MA); Capsid protein p24 (CA); Nucleocapsid protein p15-pro (NC') (NC-pro); Protease (PR) (EC 3.4.23.-); p1; Reverse transcriptase/ribonuclease H (RT) (EC 2.7.7.49) (EC 2.7.7.7) (EC 3.1.26.4); Integrase (IN) (EC 2.7.7.-) (EC 3.1.-.-)]	gag-pro-pol	Human T-cell leukemia virus 2 (HTLV-2)	RK.R	1.554	0.518	3	[kr][kr][^p][^p]	TFIP11 STIP HSPC006	Q9UBB9
P03363	Gag-Pro-Pol polyprotein (Pr160Gag-Pro-Pol) [Cleaved into: Matrix protein p19 (MA); Capsid protein p24 (CA); Nucleocapsid protein p15-pro (NC') (NC-pro); Protease (PR) (EC 3.4.23.-); p1; Reverse transcriptase/ribonuclease H (RT) (EC 2.7.7.49) (EC 2.7.7.7) (EC 3.1.26.4); Integrase (IN) (EC 2.7.7.-) (EC 3.1.-.-)]	gag-pro-pol	Human T-cell leukemia virus 2 (HTLV-2)	RK.R	1.554	0.518	3	[kr][kr][^p][^p]	TFIP11 STIP HSPC006	Q9UBB9
P03363	Gag-Pro-Pol polyprotein (Pr160Gag-Pro-Pol) [Cleaved into: Matrix protein p19 (MA); Capsid protein p24 (CA); Nucleocapsid protein p15-pro (NC') (NC-pro); Protease (PR) (EC 3.4.23.-); p1; Reverse transcriptase/ribonuclease H (RT) (EC 2.7.7.49) (EC 2.7.7.7) (EC 3.1.26.4); Integrase (IN) (EC 2.7.7.-) (EC 3.1.-.-)]	gag-pro-pol	Human T-cell leukemia virus 2 (HTLV-2)	RK.R	1.554	0.518	3	[kr][kr][^p][^p]	TFIP11 STIP HSPC006	Q9UBB9
P03363	Gag-Pro-Pol polyprotein (Pr160Gag-Pro-Pol) [Cleaved into: Matrix protein p19 (MA); Capsid protein p24 (CA); Nucleocapsid protein p15-pro (NC') (NC-pro); Protease (PR) (EC 3.4.23.-); p1; Reverse transcriptase/ribonuclease H (RT) (EC 2.7.7.49) (EC 2.7.7.7) (EC 3.1.26.4); Integrase (IN) (EC 2.7.7.-) (EC 3.1.-.-)]	gag-pro-pol	Human T-cell leukemia virus 2 (HTLV-2)	RK.R	1.537	0.512	2	[kr][kr]	TFIP11 STIP HSPC006	Q9UBB9
P03363	Gag-Pro-Pol polyprotein (Pr160Gag-Pro-Pol) [Cleaved into: Matrix protein p19 (MA); Capsid protein p24 (CA); Nucleocapsid protein p15-pro (NC') (NC-pro); Protease (PR) (EC 3.4.23.-); p1; Reverse transcriptase/ribonuclease H (RT) (EC 2.7.7.49) (EC 2.7.7.7) (EC 3.1.26.4); Integrase (IN) (EC 2.7.7.-) (EC 3.1.-.-)]	gag-pro-pol	Human T-cell leukemia virus 2 (HTLV-2)	RK.R	1.537	0.512	2	[kr][kr][^p]	TFIP11 STIP HSPC006	Q9UBB9
P03363	Gag-Pro-Pol polyprotein (Pr160Gag-Pro-Pol) [Cleaved into: Matrix protein p19 (MA); Capsid protein p24 (CA); Nucleocapsid protein p15-pro (NC') (NC-pro); Protease (PR) (EC 3.4.23.-); p1; Reverse transcriptase/ribonuclease H (RT) (EC 2.7.7.49) (EC 2.7.7.7) (EC 3.1.26.4); Integrase (IN) (EC 2.7.7.-) (EC 3.1.-.-)]	gag-pro-pol	Human T-cell leukemia virus 2 (HTLV-2)	RK.R	1.554	0.518	3	[kr][kr][^p][^p]	TFIP11 STIP HSPC006	Q9UBB9
P03363	Gag-Pro-Pol polyprotein (Pr160Gag-Pro-Pol) [Cleaved into: Matrix protein p19 (MA); Capsid protein p24 (CA); Nucleocapsid protein p15-pro (NC') (NC-pro); Protease (PR) (EC 3.4.23.-); p1; Reverse transcriptase/ribonuclease H (RT) (EC 2.7.7.49) (EC 2.7.7.7) (EC 3.1.26.4); Integrase (IN) (EC 2.7.7.-) (EC 3.1.-.-)]	gag-pro-pol	Human T-cell leukemia virus 2 (HTLV-2)	RK.R	1.554	0.518	3	[kr][kr][^p][^p]	TFIP11 STIP HSPC006	Q9UBB9
P03363	Gag-Pro-Pol polyprotein (Pr160Gag-Pro-Pol) [Cleaved into: Matrix protein p19 (MA); Capsid protein p24 (CA); Nucleocapsid protein p15-pro (NC') (NC-pro); Protease (PR) (EC 3.4.23.-); p1; Reverse transcriptase/ribonuclease H (RT) (EC 2.7.7.49) (EC 2.7.7.7) (EC 3.1.26.4); Integrase (IN) (EC 2.7.7.-) (EC 3.1.-.-)]	gag-pro-pol	Human T-cell leukemia virus 2 (HTLV-2)	RK.R	1.554	0.518	3	[kr][kr][^p][^p]	TFIP11 STIP HSPC006	Q9UBB9
P03363	Gag-Pro-Pol polyprotein (Pr160Gag-Pro-Pol) [Cleaved into: Matrix protein p19 (MA); Capsid protein p24 (CA); Nucleocapsid protein p15-pro (NC') (NC-pro); Protease (PR) (EC 3.4.23.-); p1; Reverse transcriptase/ribonuclease H (RT) (EC 2.7.7.49) (EC 2.7.7.7) (EC 3.1.26.4); Integrase (IN) (EC 2.7.7.-) (EC 3.1.-.-)]	gag-pro-pol	Human T-cell leukemia virus 2 (HTLV-2)	RK.R	2.306	0.769	3	[kr][kr].[kr]	TFIP11 STIP HSPC006	Q9UBB9
P03363	Gag-Pro-Pol polyprotein (Pr160Gag-Pro-Pol) [Cleaved into: Matrix protein p19 (MA); Capsid protein p24 (CA); Nucleocapsid protein p15-pro (NC') (NC-pro); Protease (PR) (EC 3.4.23.-); p1; Reverse transcriptase/ribonuclease H (RT) (EC 2.7.7.49) (EC 2.7.7.7) (EC 3.1.26.4); Integrase (IN) (EC 2.7.7.-) (EC 3.1.-.-)]	gag-pro-pol	Human T-cell leukemia virus 2 (HTLV-2)	RK.R	2.306	0.769	3	[kr][kr].[kr]	TFIP11 STIP HSPC006	Q9UBB9
P03363	Gag-Pro-Pol polyprotein (Pr160Gag-Pro-Pol) [Cleaved into: Matrix protein p19 (MA); Capsid protein p24 (CA); Nucleocapsid protein p15-pro (NC') (NC-pro); Protease (PR) (EC 3.4.23.-); p1; Reverse transcriptase/ribonuclease H (RT) (EC 2.7.7.49) (EC 2.7.7.7) (EC 3.1.26.4); Integrase (IN) (EC 2.7.7.-) (EC 3.1.-.-)]	gag-pro-pol	Human T-cell leukemia virus 2 (HTLV-2)	RK.R	2.306	0.769	3	[kr][kr][kr][kr]	TFIP11 STIP HSPC006	Q9UBB9
P03363	Gag-Pro-Pol polyprotein (Pr160Gag-Pro-Pol) [Cleaved into: Matrix protein p19 (MA); Capsid protein p24 (CA); Nucleocapsid protein p15-pro (NC') (NC-pro); Protease (PR) (EC 3.4.23.-); p1; Reverse transcriptase/ribonuclease H (RT) (EC 2.7.7.49) (EC 2.7.7.7) (EC 3.1.26.4); Integrase (IN) (EC 2.7.7.-) (EC 3.1.-.-)]	gag-pro-pol	Human T-cell leukemia virus 2 (HTLV-2)	RK.R	2.306	0.769	3	[kr][kr][kr][kr]	TFIP11 STIP HSPC006	Q9UBB9
P03363	Gag-Pro-Pol polyprotein (Pr160Gag-Pro-Pol) [Cleaved into: Matrix protein p19 (MA); Capsid protein p24 (CA); Nucleocapsid protein p15-pro (NC') (NC-pro); Protease (PR) (EC 3.4.23.-); p1; Reverse transcriptase/ribonuclease H (RT) (EC 2.7.7.49) (EC 2.7.7.7) (EC 3.1.26.4); Integrase (IN) (EC 2.7.7.-) (EC 3.1.-.-)]	gag-pro-pol	Human T-cell leukemia virus 2 (HTLV-2)	RK.R	2.035	0.678	3	R[^pg][^pg]R	TFIP11 STIP HSPC006	Q9UBB9
P03363	Gag-Pro-Pol polyprotein (Pr160Gag-Pro-Pol) [Cleaved into: Matrix protein p19 (MA); Capsid protein p24 (CA); Nucleocapsid protein p15-pro (NC') (NC-pro); Protease (PR) (EC 3.4.23.-); p1; Reverse transcriptase/ribonuclease H (RT) (EC 2.7.7.49) (EC 2.7.7.7) (EC 3.1.26.4); Integrase (IN) (EC 2.7.7.-) (EC 3.1.-.-)]	gag-pro-pol	Human T-cell leukemia virus 2 (HTLV-2)	RK.R	1.537	0.606	2	[kr][kr]	TFIP11 STIP HSPC006	Q9UBB9
P03363	Gag-Pro-Pol polyprotein (Pr160Gag-Pro-Pol) [Cleaved into: Matrix protein p19 (MA); Capsid protein p24 (CA); Nucleocapsid protein p15-pro (NC') (NC-pro); Protease (PR) (EC 3.4.23.-); p1; Reverse transcriptase/ribonuclease H (RT) (EC 2.7.7.49) (EC 2.7.7.7) (EC 3.1.26.4); Integrase (IN) (EC 2.7.7.-) (EC 3.1.-.-)]	gag-pro-pol	Human T-cell leukemia virus 2 (HTLV-2)	RK.R	1.668	0.556	3	[^ed]K[kr][kpr]	TFIP11 STIP HSPC006	Q9UBB9
P03363	Gag-Pro-Pol polyprotein (Pr160Gag-Pro-Pol) [Cleaved into: Matrix protein p19 (MA); Capsid protein p24 (CA); Nucleocapsid protein p15-pro (NC') (NC-pro); Protease (PR) (EC 3.4.23.-); p1; Reverse transcriptase/ribonuclease H (RT) (EC 2.7.7.49) (EC 2.7.7.7) (EC 3.1.26.4); Integrase (IN) (EC 2.7.7.-) (EC 3.1.-.-)]	gag-pro-pol	Human T-cell leukemia virus 2 (HTLV-2)	RK.R	2.769	0.923	3	RK[kpr][kr]	TFIP11 STIP HSPC006	Q9UBB9
P03363	Gag-Pro-Pol polyprotein (Pr160Gag-Pro-Pol) [Cleaved into: Matrix protein p19 (MA); Capsid protein p24 (CA); Nucleocapsid protein p15-pro (NC') (NC-pro); Protease (PR) (EC 3.4.23.-); p1; Reverse transcriptase/ribonuclease H (RT) (EC 2.7.7.49) (EC 2.7.7.7) (EC 3.1.26.4); Integrase (IN) (EC 2.7.7.-) (EC 3.1.-.-)]	gag-pro-pol	Human T-cell leukemia virus 2 (HTLV-2)	RK.R	2.171	0.724	3	[kr][kr][^ed][kpr]	TFIP11 STIP HSPC006	Q9UBB9
P03363	Gag-Pro-Pol polyprotein (Pr160Gag-Pro-Pol) [Cleaved into: Matrix protein p19 (MA); Capsid protein p24 (CA); Nucleocapsid protein p15-pro (NC') (NC-pro); Protease (PR) (EC 3.4.23.-); p1; Reverse transcriptase/ribonuclease H (RT) (EC 2.7.7.49) (EC 2.7.7.7) (EC 3.1.26.4); Integrase (IN) (EC 2.7.7.-) (EC 3.1.-.-)]	gag-pro-pol	Human T-cell leukemia virus 2 (HTLV-2)	RK.R	1.804	0.601	3	[^ed]K[kr][kr]	TFIP11 STIP HSPC006	Q9UBB9
P03363	Gag-Pro-Pol polyprotein (Pr160Gag-Pro-Pol) [Cleaved into: Matrix protein p19 (MA); Capsid protein p24 (CA); Nucleocapsid protein p15-pro (NC') (NC-pro); Protease (PR) (EC 3.4.23.-); p1; Reverse transcriptase/ribonuclease H (RT) (EC 2.7.7.49) (EC 2.7.7.7) (EC 3.1.26.4); Integrase (IN) (EC 2.7.7.-) (EC 3.1.-.-)]	gag-pro-pol	Human T-cell leukemia virus 2 (HTLV-2)	RK.R	2.035	0.678	3	RK[kr][^ed]	TFIP11 STIP HSPC006	Q9UBB9
P03363	Gag-Pro-Pol polyprotein (Pr160Gag-Pro-Pol) [Cleaved into: Matrix protein p19 (MA); Capsid protein p24 (CA); Nucleocapsid protein p15-pro (NC') (NC-pro); Protease (PR) (EC 3.4.23.-); p1; Reverse transcriptase/ribonuclease H (RT) (EC 2.7.7.49) (EC 2.7.7.7) (EC 3.1.26.4); Integrase (IN) (EC 2.7.7.-) (EC 3.1.-.-)]	gag-pro-pol	Human T-cell leukemia virus 2 (HTLV-2)	RK.R	2.035	0.678	3	RK[kr][^ed]	TFIP11 STIP HSPC006	Q9UBB9
P03363	Gag-Pro-Pol polyprotein (Pr160Gag-Pro-Pol) [Cleaved into: Matrix protein p19 (MA); Capsid protein p24 (CA); Nucleocapsid protein p15-pro (NC') (NC-pro); Protease (PR) (EC 3.4.23.-); p1; Reverse transcriptase/ribonuclease H (RT) (EC 2.7.7.49) (EC 2.7.7.7) (EC 3.1.26.4); Integrase (IN) (EC 2.7.7.-) (EC 3.1.-.-)]	gag-pro-pol	Human T-cell leukemia virus 2 (HTLV-2)	RK.R	2.769	0.923	3	RK[^ed][kr]	TFIP11 STIP HSPC006	Q9UBB9
P03363	Gag-Pro-Pol polyprotein (Pr160Gag-Pro-Pol) [Cleaved into: Matrix protein p19 (MA); Capsid protein p24 (CA); Nucleocapsid protein p15-pro (NC') (NC-pro); Protease (PR) (EC 3.4.23.-); p1; Reverse transcriptase/ribonuclease H (RT) (EC 2.7.7.49) (EC 2.7.7.7) (EC 3.1.26.4); Integrase (IN) (EC 2.7.7.-) (EC 3.1.-.-)]	gag-pro-pol	Human T-cell leukemia virus 2 (HTLV-2)	RK.R	2.769	0.923	3	RK[^ed][kr]	TFIP11 STIP HSPC006	Q9UBB9
P03363	Gag-Pro-Pol polyprotein (Pr160Gag-Pro-Pol) [Cleaved into: Matrix protein p19 (MA); Capsid protein p24 (CA); Nucleocapsid protein p15-pro (NC') (NC-pro); Protease (PR) (EC 3.4.23.-); p1; Reverse transcriptase/ribonuclease H (RT) (EC 2.7.7.49) (EC 2.7.7.7) (EC 3.1.26.4); Integrase (IN) (EC 2.7.7.-) (EC 3.1.-.-)]	gag-pro-pol	Human T-cell leukemia virus 2 (HTLV-2)	RK.R	2.402	0.801	3	[kpr]K[kr][kr]	TFIP11 STIP HSPC006	Q9UBB9
P03363	Gag-Pro-Pol polyprotein (Pr160Gag-Pro-Pol) [Cleaved into: Matrix protein p19 (MA); Capsid protein p24 (CA); Nucleocapsid protein p15-pro (NC') (NC-pro); Protease (PR) (EC 3.4.23.-); p1; Reverse transcriptase/ribonuclease H (RT) (EC 2.7.7.49) (EC 2.7.7.7) (EC 3.1.26.4); Integrase (IN) (EC 2.7.7.-) (EC 3.1.-.-)]	gag-pro-pol	Human T-cell leukemia virus 2 (HTLV-2)	RK.R	1.668	0.556	3	[kpr]K[kr][^ed]	TFIP11 STIP HSPC006	Q9UBB9
P03363	Gag-Pro-Pol polyprotein (Pr160Gag-Pro-Pol) [Cleaved into: Matrix protein p19 (MA); Capsid protein p24 (CA); Nucleocapsid protein p15-pro (NC') (NC-pro); Protease (PR) (EC 3.4.23.-); p1; Reverse transcriptase/ribonuclease H (RT) (EC 2.7.7.49) (EC 2.7.7.7) (EC 3.1.26.4); Integrase (IN) (EC 2.7.7.-) (EC 3.1.-.-)]	gag-pro-pol	Human T-cell leukemia virus 2 (HTLV-2)	RK.R	2.035	0.678	3	RK[kr][^ed]	TFIP11 STIP HSPC006	Q9UBB9
P03363	Gag-Pro-Pol polyprotein (Pr160Gag-Pro-Pol) [Cleaved into: Matrix protein p19 (MA); Capsid protein p24 (CA); Nucleocapsid protein p15-pro (NC') (NC-pro); Protease (PR) (EC 3.4.23.-); p1; Reverse transcriptase/ribonuclease H (RT) (EC 2.7.7.49) (EC 2.7.7.7) (EC 3.1.26.4); Integrase (IN) (EC 2.7.7.-) (EC 3.1.-.-)]	gag-pro-pol	Human T-cell leukemia virus 2 (HTLV-2)	RK.R	2.769	0.923	3	RK[^ed][kr]	TFIP11 STIP HSPC006	Q9UBB9
P03363	Gag-Pro-Pol polyprotein (Pr160Gag-Pro-Pol) [Cleaved into: Matrix protein p19 (MA); Capsid protein p24 (CA); Nucleocapsid protein p15-pro (NC') (NC-pro); Protease (PR) (EC 3.4.23.-); p1; Reverse transcriptase/ribonuclease H (RT) (EC 2.7.7.49) (EC 2.7.7.7) (EC 3.1.26.4); Integrase (IN) (EC 2.7.7.-) (EC 3.1.-.-)]	gag-pro-pol	Human T-cell leukemia virus 2 (HTLV-2)	RK.R	1.804	0.601	3	[^ed]K[kr][kr]	TFIP11 STIP HSPC006	Q9UBB9
P03363	Gag-Pro-Pol polyprotein (Pr160Gag-Pro-Pol) [Cleaved into: Matrix protein p19 (MA); Capsid protein p24 (CA); Nucleocapsid protein p15-pro (NC') (NC-pro); Protease (PR) (EC 3.4.23.-); p1; Reverse transcriptase/ribonuclease H (RT) (EC 2.7.7.49) (EC 2.7.7.7) (EC 3.1.26.4); Integrase (IN) (EC 2.7.7.-) (EC 3.1.-.-)]	gag-pro-pol	Human T-cell leukemia virus 2 (HTLV-2)	RK.R	2.035	0.678	3	RK[kr][^ed]	TFIP11 STIP HSPC006	Q9UBB9
P03346	Gag polyprotein (Pr53Gag) [Cleaved into: Matrix protein p19 (MA); Capsid protein p24 (CA); Nucleocapsid protein p15-gag (NC-gag)]	gag	Human T-cell leukemia virus 2 (HTLV-2)	RK.R	1.537	0.589	2	[kr][kr].r	TFIP11 STIP HSPC006	Q9UBB9
P03346	Gag polyprotein (Pr53Gag) [Cleaved into: Matrix protein p19 (MA); Capsid protein p24 (CA); Nucleocapsid protein p15-gag (NC-gag)]	gag	Human T-cell leukemia virus 2 (HTLV-2)	RK.R	2.306	0.769	3	[kr][kr].[kr]	TFIP11 STIP HSPC006	Q9UBB9
P03346	Gag polyprotein (Pr53Gag) [Cleaved into: Matrix protein p19 (MA); Capsid protein p24 (CA); Nucleocapsid protein p15-gag (NC-gag)]	gag	Human T-cell leukemia virus 2 (HTLV-2)	RK.R	2.306	0.769	3	[kr][kr][kr][kr]	TFIP11 STIP HSPC006	Q9UBB9
P03346	Gag polyprotein (Pr53Gag) [Cleaved into: Matrix protein p19 (MA); Capsid protein p24 (CA); Nucleocapsid protein p15-gag (NC-gag)]	gag	Human T-cell leukemia virus 2 (HTLV-2)	RK.R	1.537	0.512	2	[kr][kr]	TFIP11 STIP HSPC006	Q9UBB9
P03346	Gag polyprotein (Pr53Gag) [Cleaved into: Matrix protein p19 (MA); Capsid protein p24 (CA); Nucleocapsid protein p15-gag (NC-gag)]	gag	Human T-cell leukemia virus 2 (HTLV-2)	RK.R	1.537	0.512	2	[kr][kr]	TFIP11 STIP HSPC006	Q9UBB9
P03346	Gag polyprotein (Pr53Gag) [Cleaved into: Matrix protein p19 (MA); Capsid protein p24 (CA); Nucleocapsid protein p15-gag (NC-gag)]	gag	Human T-cell leukemia virus 2 (HTLV-2)	RK.R	1.769	0.59	2	[kr]K.	TFIP11 STIP HSPC006	Q9UBB9
P03346	Gag polyprotein (Pr53Gag) [Cleaved into: Matrix protein p19 (MA); Capsid protein p24 (CA); Nucleocapsid protein p15-gag (NC-gag)]	gag	Human T-cell leukemia virus 2 (HTLV-2)	RK.R	1.769	0.59	2	[kr]K.	TFIP11 STIP HSPC006	Q9UBB9
P03346	Gag polyprotein (Pr53Gag) [Cleaved into: Matrix protein p19 (MA); Capsid protein p24 (CA); Nucleocapsid protein p15-gag (NC-gag)]	gag	Human T-cell leukemia virus 2 (HTLV-2)	RK.R	1.769	0.639	2	[kr].R	TFIP11 STIP HSPC006	Q9UBB9
P03346	Gag polyprotein (Pr53Gag) [Cleaved into: Matrix protein p19 (MA); Capsid protein p24 (CA); Nucleocapsid protein p15-gag (NC-gag)]	gag	Human T-cell leukemia virus 2 (HTLV-2)	RK.R	1.537	0.512	2	[kr][kr]	TFIP11 STIP HSPC006	Q9UBB9
P03346	Gag polyprotein (Pr53Gag) [Cleaved into: Matrix protein p19 (MA); Capsid protein p24 (CA); Nucleocapsid protein p15-gag (NC-gag)]	gag	Human T-cell leukemia virus 2 (HTLV-2)	RK.R	1.537	0.512	2	[kr][kr][^p]	TFIP11 STIP HSPC006	Q9UBB9
P03346	Gag polyprotein (Pr53Gag) [Cleaved into: Matrix protein p19 (MA); Capsid protein p24 (CA); Nucleocapsid protein p15-gag (NC-gag)]	gag	Human T-cell leukemia virus 2 (HTLV-2)	RK.R	1.554	0.518	3	[kr][kr][^p][^p]	TFIP11 STIP HSPC006	Q9UBB9
P03346	Gag polyprotein (Pr53Gag) [Cleaved into: Matrix protein p19 (MA); Capsid protein p24 (CA); Nucleocapsid protein p15-gag (NC-gag)]	gag	Human T-cell leukemia virus 2 (HTLV-2)	RK.R	1.554	0.518	3	[kr][kr][^p][^p]	TFIP11 STIP HSPC006	Q9UBB9
P03346	Gag polyprotein (Pr53Gag) [Cleaved into: Matrix protein p19 (MA); Capsid protein p24 (CA); Nucleocapsid protein p15-gag (NC-gag)]	gag	Human T-cell leukemia virus 2 (HTLV-2)	RK.R	1.554	0.518	3	[kr][kr][^p][^p]	TFIP11 STIP HSPC006	Q9UBB9
P03346	Gag polyprotein (Pr53Gag) [Cleaved into: Matrix protein p19 (MA); Capsid protein p24 (CA); Nucleocapsid protein p15-gag (NC-gag)]	gag	Human T-cell leukemia virus 2 (HTLV-2)	RK.R	1.537	0.512	2	[kr][kr]	TFIP11 STIP HSPC006	Q9UBB9
P03346	Gag polyprotein (Pr53Gag) [Cleaved into: Matrix protein p19 (MA); Capsid protein p24 (CA); Nucleocapsid protein p15-gag (NC-gag)]	gag	Human T-cell leukemia virus 2 (HTLV-2)	RK.R	1.537	0.512	2	[kr][kr][^p]	TFIP11 STIP HSPC006	Q9UBB9
P03346	Gag polyprotein (Pr53Gag) [Cleaved into: Matrix protein p19 (MA); Capsid protein p24 (CA); Nucleocapsid protein p15-gag (NC-gag)]	gag	Human T-cell leukemia virus 2 (HTLV-2)	RK.R	1.554	0.518	3	[kr][kr][^p][^p]	TFIP11 STIP HSPC006	Q9UBB9
P03346	Gag polyprotein (Pr53Gag) [Cleaved into: Matrix protein p19 (MA); Capsid protein p24 (CA); Nucleocapsid protein p15-gag (NC-gag)]	gag	Human T-cell leukemia virus 2 (HTLV-2)	RK.R	1.554	0.518	3	[kr][kr][^p][^p]	TFIP11 STIP HSPC006	Q9UBB9
P03346	Gag polyprotein (Pr53Gag) [Cleaved into: Matrix protein p19 (MA); Capsid protein p24 (CA); Nucleocapsid protein p15-gag (NC-gag)]	gag	Human T-cell leukemia virus 2 (HTLV-2)	RK.R	1.554	0.518	3	[kr][kr][^p][^p]	TFIP11 STIP HSPC006	Q9UBB9
P03346	Gag polyprotein (Pr53Gag) [Cleaved into: Matrix protein p19 (MA); Capsid protein p24 (CA); Nucleocapsid protein p15-gag (NC-gag)]	gag	Human T-cell leukemia virus 2 (HTLV-2)	RK.R	1.537	0.512	2	[kr][kr]	TFIP11 STIP HSPC006	Q9UBB9
P03346	Gag polyprotein (Pr53Gag) [Cleaved into: Matrix protein p19 (MA); Capsid protein p24 (CA); Nucleocapsid protein p15-gag (NC-gag)]	gag	Human T-cell leukemia virus 2 (HTLV-2)	RK.R	1.537	0.512	2	[kr][kr][^p]	TFIP11 STIP HSPC006	Q9UBB9
P03346	Gag polyprotein (Pr53Gag) [Cleaved into: Matrix protein p19 (MA); Capsid protein p24 (CA); Nucleocapsid protein p15-gag (NC-gag)]	gag	Human T-cell leukemia virus 2 (HTLV-2)	RK.R	1.554	0.518	3	[kr][kr][^p][^p]	TFIP11 STIP HSPC006	Q9UBB9
P03346	Gag polyprotein (Pr53Gag) [Cleaved into: Matrix protein p19 (MA); Capsid protein p24 (CA); Nucleocapsid protein p15-gag (NC-gag)]	gag	Human T-cell leukemia virus 2 (HTLV-2)	RK.R	1.554	0.518	3	[kr][kr][^p][^p]	TFIP11 STIP HSPC006	Q9UBB9
P03346	Gag polyprotein (Pr53Gag) [Cleaved into: Matrix protein p19 (MA); Capsid protein p24 (CA); Nucleocapsid protein p15-gag (NC-gag)]	gag	Human T-cell leukemia virus 2 (HTLV-2)	RK.R	1.554	0.518	3	[kr][kr][^p][^p]	TFIP11 STIP HSPC006	Q9UBB9
P03346	Gag polyprotein (Pr53Gag) [Cleaved into: Matrix protein p19 (MA); Capsid protein p24 (CA); Nucleocapsid protein p15-gag (NC-gag)]	gag	Human T-cell leukemia virus 2 (HTLV-2)	RK.R	2.306	0.769	3	[kr][kr].[kr]	TFIP11 STIP HSPC006	Q9UBB9
P03346	Gag polyprotein (Pr53Gag) [Cleaved into: Matrix protein p19 (MA); Capsid protein p24 (CA); Nucleocapsid protein p15-gag (NC-gag)]	gag	Human T-cell leukemia virus 2 (HTLV-2)	RK.R	2.306	0.769	3	[kr][kr].[kr]	TFIP11 STIP HSPC006	Q9UBB9
P03346	Gag polyprotein (Pr53Gag) [Cleaved into: Matrix protein p19 (MA); Capsid protein p24 (CA); Nucleocapsid protein p15-gag (NC-gag)]	gag	Human T-cell leukemia virus 2 (HTLV-2)	RK.R	2.306	0.769	3	[kr][kr][kr][kr]	TFIP11 STIP HSPC006	Q9UBB9
P03346	Gag polyprotein (Pr53Gag) [Cleaved into: Matrix protein p19 (MA); Capsid protein p24 (CA); Nucleocapsid protein p15-gag (NC-gag)]	gag	Human T-cell leukemia virus 2 (HTLV-2)	RK.R	2.306	0.769	3	[kr][kr][kr][kr]	TFIP11 STIP HSPC006	Q9UBB9
P03346	Gag polyprotein (Pr53Gag) [Cleaved into: Matrix protein p19 (MA); Capsid protein p24 (CA); Nucleocapsid protein p15-gag (NC-gag)]	gag	Human T-cell leukemia virus 2 (HTLV-2)	RK.R	2.035	0.678	3	R[^pg][^pg]R	TFIP11 STIP HSPC006	Q9UBB9
P03346	Gag polyprotein (Pr53Gag) [Cleaved into: Matrix protein p19 (MA); Capsid protein p24 (CA); Nucleocapsid protein p15-gag (NC-gag)]	gag	Human T-cell leukemia virus 2 (HTLV-2)	RK.R	1.537	0.606	2	[kr][kr]	TFIP11 STIP HSPC006	Q9UBB9
P03346	Gag polyprotein (Pr53Gag) [Cleaved into: Matrix protein p19 (MA); Capsid protein p24 (CA); Nucleocapsid protein p15-gag (NC-gag)]	gag	Human T-cell leukemia virus 2 (HTLV-2)	RK.R	1.668	0.556	3	[^ed]K[kr][kpr]	TFIP11 STIP HSPC006	Q9UBB9
P03346	Gag polyprotein (Pr53Gag) [Cleaved into: Matrix protein p19 (MA); Capsid protein p24 (CA); Nucleocapsid protein p15-gag (NC-gag)]	gag	Human T-cell leukemia virus 2 (HTLV-2)	RK.R	2.769	0.923	3	RK[kpr][kr]	TFIP11 STIP HSPC006	Q9UBB9
P03346	Gag polyprotein (Pr53Gag) [Cleaved into: Matrix protein p19 (MA); Capsid protein p24 (CA); Nucleocapsid protein p15-gag (NC-gag)]	gag	Human T-cell leukemia virus 2 (HTLV-2)	RK.R	2.171	0.724	3	[kr][kr][^ed][kpr]	TFIP11 STIP HSPC006	Q9UBB9
[truncated: 143 more rows]
